# Supplementary material for: Famotidine inhibits toll-like receptor 3-mediated inflammatory signaling in SARS-CoV-2 infection
Source: J Biol Chem. 2021 Jun 30;297(2):100925. doi: 10.1016/j.jbc.2021.100925 (PMC8241579; doi:10.1016/j.jbc.2021.100925)
Supplement: Table S1 [file mmc1.xlsx]

## Sheet: virus_virus+famotidine
Mock-1	Mock-2	Mock-3	Mock/famotidine1	Mock/famotidine2	Mock/famotidine3	Virus-1	Virus-2	Virus-3	Virus/famotidine1	Virus/famotidine2	Virus/famotidine3	Significant	-Log Student's T-test p-value Virus+Famotidine_Virus	Student's T-test Difference Virus+Famotidine_Virus	Accession	Abundance: F1: 132C, Sample	Gene Symbol	Entrez Gene ID	Description	Ensembl Gene ID	Symbol color	Symbol type	Symbol size	Contaminant	Chromosome	Score Sequest HT: Sequest HT	Biological Process	Cellular Component	Molecular Function	Pfam IDs	KEGG Pathways	Reactome Pathways	WikiPathways	# Protein Pathway Groups	Exp. q-value: Combined	Sum PEP Score	Coverage [%]	# Peptides	# PSMs	# Unique Peptides	# AAs	# Protein Groups
mock			mock+famotidine			virus			virus+ famotidine
6.15381	6.27612	7.33092	6.63372	6.10434	6.19967	5.39232	5.53916	5.45943	6.54071	7.76951	7.4733	+	2.0705	1.79754	Q8WUI4		HDAC7	51564	Histone deacetylase 7 OS=Homo sapiens (Human) OX=9606 GN=HDAC7 PE=1 SV=2	ENSG00000061273.17	Color2 [DarkGray]	1	4	FALSE	12	2.8	cell differentiation;cell organization and biogenesis;metabolic process;regulation of biological process	cytoplasm;cytosol;nucleus	catalytic activity;metal ion binding;protein binding	Pf00850	Alcoholism;Viral carcinogenesis	Constitutive Signaling by NOTCH1 HD? Domain Mutants;Constitutive Signaling by NOTCH1 PEST Domain Mutants;NOTCH1 Intracellular Domain Regulates Transcription;Regulation of PTEN gene transcription;SUMOylation of DNA damage response and repair proteins	Cardiac Hypertrophic Response;Cell Cycle;Initiation of transcription and translation elongation at the HIV-1 LTR;MicroRNAs in cardiomyocyte hypertrophy;Neural Crest Differentiation;VEGFA-VEGFR2 Signaling Pathway	28	0.003	3.788	4	3	2	3	952	1
7.15785	7.10329	7.20848	5.62936	5.45615	5.7866	6.6879	6.76553	6.85425	8.20065	8.58571	8.43254	+	3.75127	1.63708	O95081		AGFG2	3268	Arf-GAP domain and FG repeat-containing protein 2 OS=Homo sapiens (Human) OX=9606 GN=AGFG2 PE=1 SV=2	ENSG00000106351.12	Color2 [DarkGray]	1	4	FALSE	7	10.06	regulation of biological process	membrane	enzyme regulator activity;metal ion binding	Pf01412				0	0	12.049	6	4	3	4	481	1
14.1905	14.1705	14.1692	12.8334	12.8797	12.9403	13.3611	13.3438	13.3468	14.9606	14.9337	14.8661	+	6.17949	1.56953	P04264	13.8	KRT1	3848	Keratin, type II cytoskeletal 1 OS=Homo sapiens (Human) OX=9606 GN=KRT1 PE=1 SV=6	ENSG00000167768.4	Color2 [DarkGray]	1	4	FALSE	12	424.88	cell death;defense response;metabolic process;regulation of biological process;response to stimulus;transport	cytoskeleton;cytosol;extracellular;membrane;nucleus	catalytic activity;motor activity;protein binding;receptor activity;structural molecule activity	Pf00038, Pf01576, Pf05103, Pf05957, Pf12128, Pf13166, Pf13514		Formation of the cornified envelope;Neutrophil degranulation	Corticotropin-releasing hormone signaling pathway	7	0	327.076	55	36	121	36	644	1
5.91169	5.81506	5.54844	3.83794	4.30012	4.61471	6.66107	6.90087	6.96578	8.49546	8.17443	8.22545	+	3.3645	1.45587	Q6AWC2		WWC2	80014	Protein WWC2 OS=Homo sapiens (Human) OX=9606 GN=WWC2 PE=1 SV=2	ENSG00000151718.15	Color2 [DarkGray]	1	4	FALSE	4	2.2	regulation of biological process	cytosol	protein binding;structural molecule activity	Pf00397				0	0.077	1.157	1	2	1	2	1192	1
5.98185	6.19377	6.44128	5.90689	5.89482	5.9331	6.57137	6.44626	6.45286	7.9331	7.848	8.04494	+	4.49505	1.45185	Q96AY2	7.7	EME1	146956	Crossover junction endonuclease EME1 OS=Homo sapiens (Human) OX=9606 GN=EME1 PE=1 SV=2	ENSG00000154920.14	Color2 [DarkGray]	1	4	FALSE	17	2.45	metabolic process;regulation of biological process;response to stimulus	nucleus	catalytic activity;DNA binding;metal ion binding;protein binding		Fanconi anemia pathway;Homologous recombination	Fanconi Anemia Pathway;Resolution of D-loop Structures through Holliday Junction Intermediates		10	0.09	1.102	2	2	1	2	570	1
8.4292	8.15532	8.35975	8.40003	8.52395	8.50541	7.55305	7.82845	7.8125	9.08428	9.16012	9.27496	+	3.78677	1.44179	O60383		GDF9	2661	Growth/differentiation factor 9 OS=Homo sapiens (Human) OX=9606 GN=GDF9 PE=1 SV=1	ENSG00000164404.8	Color2 [DarkGray]	1	4	FALSE	5	3.1	cell growth;regulation of biological process;response to stimulus	cytoplasm;extracellular	protein binding	Pf00019	Ovarian steroidogenesis		Ovarian Infertility Genes	2	0.062	1.27	3	2	1	2	454	1
9.57762	9.63045	9.65893	8.93723	8.92926	8.95158	9.48623	9.44915	9.46638	10.8883	10.8837	10.8784	+	7.6475	1.41622	P81605		DCD	117159	Dermcidin OS=Homo sapiens (Human) OX=9606 GN=DCD PE=1 SV=2	ENSG00000161634.11	Color2 [DarkGray]	1	4	FALSE	12	15.57	defense response;metabolic process;response to stimulus	extracellular	catalytic activity;protein binding;RNA binding	Pf15291		Antimicrobial peptides		3	0	13.083	26	4	6	4	110	1
8.50064	8.41827	8.46066	7.926	7.64458	7.84925	7.06286	7.26021	7.04221	8.50859	8.58722	8.51688	+	4.36088	1.4158	Q9Y343		SNX24	28966	Sorting nexin-24 OS=Homo sapiens (Human) OX=9606 GN=SNX24 PE=1 SV=1	ENSG00000064652.10	Color2 [DarkGray]	1	4	FALSE	5	5.42	transport	membrane		Pf00787				0	0.002	4.065	9	3	2	3	169	1
8.13955	8.03342	8.32553	8.05202	7.82591	7.95187	6.4545	6.3345	6.38716	7.77017	7.80413	7.77545	+	5.55787	1.3912	Q08334	2.1	IL10RB	3588	Interleukin-10 receptor subunit beta OS=Homo sapiens (Human) OX=9606 GN=IL10RB PE=1 SV=2	ENSG00000243646.9	Color2 [DarkGray]	1	4	FALSE	21	2.92	defense response;regulation of biological process;response to stimulus	membrane	protein binding;receptor activity;signal transducer activity	Pf00041, Pf01108, Pf09294	Cytokine-cytokine receptor interaction;Epstein-Barr virus infection;Jak-STAT signaling pathway;Toxoplasmosis;Tuberculosis	Interleukin-10 signaling;Interleukin-20 family signaling;Other interleukin signaling	Type III interferon signaling	12	0.025	1.971	2	2	1	2	325	1
8.27566	8.29737	8.60251	6.95187	6.62205	6.6879	8.26068	8.3097	8.26444	9.63608	9.60028	9.7096	+	5.55443	1.37038	Q9HBY8	15.6	SGK2	10110	Serine/threonine-protein kinase Sgk2 OS=Homo sapiens (Human) OX=9606 GN=SGK2 PE=1 SV=1	ENSG00000101049.14	Color2 [DarkGray]	1	4	FALSE	20	8.08	metabolic process;regulation of biological process;response to stimulus;transport	cytoplasm;cytosol;nucleus	catalytic activity;nucleotide binding	Pf00069, Pf00454, Pf07714, Pf14531	FoxO signaling pathway;PI3K-Akt signaling pathway	Stimuli-sensing channels	Insulin Signaling	6	0	9.752	8	3	2	3	427	1
6.41947	5.15998	7.11479	5.55438	6.16543	7.27231	5.72983	4.40301	4.21972	6.12759	7.04949	5.14535	+	0.845072	1.32329	P53420		COL4A4	1286	Collagen alpha-4(IV) chain OS=Homo sapiens (Human) OX=9606 GN=COL4A4 PE=1 SV=3	ENSG00000081052.11	Color2 [DarkGray]	1	4	FALSE	2	3.39	cell organization and biogenesis;metabolic process	extracellular;organelle lumen	structural molecule activity	Pf01391, Pf01413	AGE-RAGE signaling pathway in diabetic complications;Amoebiasis;ECM-receptor interaction;Focal adhesion;Pathways in cancer;PI3K-Akt signaling pathway;Protein digestion and absorption;Small cell lung cancer	Anchoring fibril formation;Collagen chain trimerization;Collagen degradation;Crosslinking of collagen fibrils;ECM proteoglycans;Integrin cell surface interactions;Laminin interactions;NCAM1 interactions;Non-integrin membrane-ECM interactions;Signaling by PDGF	Focal Adhesion;Focal Adhesion-PI3K-Akt-mTOR-signaling pathway;Primary Focal Segmental Glomerulosclerosis FSGS	31	0.043	1.568	1	2	1	2	1690	1
7.60214	7.47492	7.65964	6.64097	6.51885	6.54998	6.39403	6.38716	6.35226	7.71973	7.52591	7.76885	+	4.1722	1.29368	Q5T0Z8	0.5	C6orf132	647024	Uncharacterized protein C6orf132 OS=Homo sapiens (Human) OX=9606 GN=C6orf132 PE=1 SV=4	ENSG00000188112.8	Color2 [DarkGray]	1	4	FALSE	6	12.26								0	0	12.712	4	5	4	5	1188	1
5.17627	5.20673	6.88834	6.05594	5.58563	5.78837	4.12851	5.31851	5.47099	6.05877	6.58382	6.09477	+	1.30544	1.27311	Q8NDV7		TNRC6A	27327	Trinucleotide repeat-containing gene 6A protein OS=Homo sapiens (Human) OX=9606 GN=TNRC6A PE=1 SV=2	ENSG00000090905.18	Color2 [DarkGray]	1	4	FALSE	16	4.82	regulation of biological process;response to stimulus	cytoplasm;cytosol;Golgi	protein binding;RNA binding	Pf10427, Pf13893, Pf14259		Ca2 pathway;Competing endogenous RNAs (ceRNAs) regulate PTEN translation;MAPK6/MAPK4 signaling;Oncogene Induced Senescence;Oxidative Stress Induced Senescence;Post-transcriptional silencing by small RNAs;Pre-NOTCH Transcription and Translation;Regulation of RUNX1 Expression and Activity;RUNX1 regulates genes involved in megakaryocyte differentiation and platelet function;TP53 Regulates Metabolic …		30	0	8.617	1	2	1	2	1962	1
12.39	12.3756	12.3429	11.3388	11.4963	11.4676	11.6072	11.6423	11.622	12.9456	12.9146	12.8195	+	5.2621	1.26942	P16401	1.6	HIST1H1B	3009	Histone H1.5 OS=Homo sapiens (Human) OX=9606 GN=H1-5 PE=1 SV=3	ENSG00000184357.4	Color2 [DarkGray]	1	4	FALSE	6	125.47	cell organization and biogenesis;regulation of biological process	chromosome;nucleus	DNA binding;protein binding;RNA binding	Pf00538		Activation of DNA fragmentation factor;Formation of Senescence-Associated Heterochromatin Foci (SAHF)		10	0	44.942	32	10	37	10	226	1
5.76553	5.76288	5.79701	5.75221	5.67807	5.76553	5.1416	4.83289	5.07039	5.52356	6.61618	6.6907	+	1.50221	1.26185	Q96B23		C18orf25	147339	Uncharacterized protein C18orf25 OS=Homo sapiens (Human) OX=9606 GN=C18orf25 PE=1 SV=3	ENSG00000152242.10	Color2 [DarkGray]	1	4	FALSE	18	4.87	metabolic process		catalytic activity;protein binding	Pf15303				0	0	6.519	3	2	1	2	404	1
10.4866	10.5535	10.581	10.2572	10.2212	10.3552	11.1092	11.12	11.1363	12.4379	12.3348	12.3279	+	5.35951	1.24505	P16403	1.4	HIST1H1C	3006	Histone H1.2 OS=Homo sapiens (Human) OX=9606 GN=H1-2 PE=1 SV=2	ENSG00000187837.3	Color2 [DarkGray]	1	4	FALSE	6	216.4	cell organization and biogenesis;metabolic process;regulation of biological process	chromosome;nucleus	DNA binding;protein binding;RNA binding	Pf00538		Activation of DNA fragmentation factor;Formation of Senescence-Associated Heterochromatin Foci (SAHF)		10	0	50.07	37	10	66	10	213	1
6.9507	7.00787	6.86171	4.93546	4.66676	4.71149	6.3837	6.36632	6.19377	7.48945	7.57137	7.5306	+	4.31608	1.21587	P61626		LYZ	4069	Lysozyme C OS=Homo sapiens (Human) OX=9606 GN=LYZ PE=1 SV=1	ENSG00000090382.6	Color2 [DarkGray]	1	4	FALSE	12	3.21	defense response;metabolic process;response to stimulus;transport	extracellular;organelle lumen	catalytic activity;protein binding	Pf00062	Salivary secretion	Amyloid fiber formation;Antimicrobial peptides;Neutrophil degranulation		7	0.008	2.993	6	2	1	2	148	1
8.55727	8.32598	8.6319	8.10643	8.17343	8.15279	7.54071	7.50462	7.4822	8.76155	8.64024	8.75556	+	5.02284	1.20994	Q5TIE3	0.4	VWA5B1	127731	von Willebrand factor A domain-containing protein 5B1 OS=Homo sapiens (Human) OX=9606 GN=VWA5B1 PE=1 SV=2	ENSG00000158816.15	Color2 [DarkGray]	1	4	FALSE	1	0		extracellular		Pf00092, Pf13519, Pf13757, Pf13768				0	0.059	1.289	1	2	1	2	1220	1
7.32373	7.35403	7.25739	7.21335	7.04658	7.1467	7.2937	7.50541	7.56377	8.38457	8.72485	8.84956	+	2.75612	1.1987	A6NDX5		ZNF840;ZNF840P;LOC100533646	100533646	Putative zinc finger protein 840 OS=Homo sapiens (Human) OX=9606 GN=ZNF840P PE=5 SV=5		Color2 [DarkGray]	1	4	FALSE	20	2.08	metabolic process;regulation of biological process	nucleus	DNA binding;metal ion binding	Pf01352, Pf13465		Generic Transcription Pathway		3	0.041	1.615	2	2	1	2	716	1
10.2931	10.3682	10.3909	9.17068	8.93752	9.19771	9.93443	9.95405	9.93369	11.0974	11.1522	11.1655	+	6.17617	1.19768	Q9NR19	1.1	ACSS2	55902	Acetyl-coenzyme A synthetase, cytoplasmic OS=Homo sapiens (Human) OX=9606 GN=ACSS2 PE=1 SV=1	ENSG00000131069.19	Color2 [DarkGray]	1	4	FALSE	20	26.71	cell organization and biogenesis;metabolic process	cytoplasm;cytosol;organelle lumen	catalytic activity;nucleotide binding	Pf00501, Pf13193	Carbon metabolism;Glycolysis / Gluconeogenesis;Metabolic pathways;Propanoate metabolism;Pyruvate metabolism	Ethanol oxidation;Transcriptional activation of mitochondrial biogenesis	Amino acid conjugation of benzoic acid;Fatty Acid Beta Oxidation;Fatty Acid Biosynthesis	15	0	18.216	10	8	9	8	701	1
8.43171	8.34074	8.36282	7.79961	7.75756	7.78136	8.20604	8.16239	8.09434	9.34096	9.35865	9.35005	+	5.46574	1.19563	Q96B36	6.4	AKT1S1	84335	Proline-rich AKT1 substrate 1 OS=Homo sapiens (Human) OX=9606 GN=AKT1S1 PE=1 SV=1	ENSG00000204673.10	Color2 [DarkGray]	1	4	FALSE	19	11.25	cell organization and biogenesis;regulation of biological process;response to stimulus	cytoplasm;cytosol;nucleus	protein binding		AMPK signaling pathway;Longevity regulating pathway;Longevity regulating pathway - multiple species;mTOR signaling pathway	AKT phosphorylates targets in the cytosol;Constitutive Signaling by AKT1 E17K in Cancer;HSF1-dependent transactivation;mTORC1-mediated signalling	Focal Adhesion-PI3K-Akt-mTOR-signaling pathway;Senescence and Autophagy in Cancer;Target Of Rapamycin (TOR) Signaling;VEGFA-VEGFR2 Signaling Pathway	22	0	13.455	14	5	4	5	256	1
5.55766	5.53916	5.47897	5.47897	5.15785	5.45943	4.16993	4.60288	4.848	5.97269	5.84549	5.38888	+	1.96415	1.19542	Q8N9Q2		SREK1IP1	285672	Protein SREK1IP1 OS=Homo sapiens (Human) OX=9606 GN=SREK1IP1 PE=1 SV=1	ENSG00000153006.15	Color2 [DarkGray]	1	4	FALSE	5	3.64	metabolic process		metal ion binding;protein binding	Pf13917				0	0.007	3.133	8	2	1	2	155	1
5.29711	5.15312	6.34967	4.76781	4.79551	5.98493	4.13807	5.72537	5.33629	6.37211	6.53309	5.84938	+	1.07039	1.18495	Q9H930		SP140L	93349	Nuclear body protein SP140-like protein OS=Homo sapiens (Human) OX=9606 GN=SP140L PE=1 SV=3	ENSG00000185404.16	Color2 [DarkGray]	1	4	FALSE	2	5.73		nucleus	DNA binding;metal ion binding;protein binding	Pf00439, Pf00628, Pf01342, Pf03172				0	0	5.278	3	3	2	3	580	1
7.36457	7.27891	7.34163	6.26866	6.30925	6.37851	6.17991	6.37851	6.10434	7.39746	7.33807	7.46434	+	3.71666	1.17904	Q5JSP0		FGD3	89846	FYVE, RhoGEF and PH domain-containing protein 3 OS=Homo sapiens (Human) OX=9606 GN=FGD3 PE=1 SV=1	ENSG00000127084.17	Color2 [DarkGray]	1	4	FALSE	9	3.78	cell organization and biogenesis;regulation of biological process;response to stimulus	cytoplasm;cytoskeleton;cytosol;Golgi	metal ion binding;protein binding	Pf00169, Pf00621, Pf01363	Regulation of actin cytoskeleton	G alpha (12/13) signalling events;NRAGE signals death through JNK;Rho GTPase cycle;Signalling by NGF		12	0.001	4.773	2	2	1	2	725	1
6.32193	8.72485	5.88996	4.47897	6.29646	5.65249	5.63517	6.92837	7.36632	7.36545	7.97441	8.02514	+	0.955016	1.14505	Q9NXJ5		PGPEP1	54858	Pyroglutamyl-peptidase 1 OS=Homo sapiens (Human) OX=9606 GN=PGPEP1 PE=1 SV=1	ENSG00000130517.13	Color2 [DarkGray]	1	4	FALSE	19	0	metabolic process	cytoplasm;cytosol	catalytic activity	Pf01470				0	0.077	1.16	3	2	1	2	209	1
12.5533	12.5604	12.6262	11.5579	11.5418	11.6051	12.1763	12.1402	12.1483	13.3078	13.303	13.2705	+	6.63001	1.13886	P35908	12.1	KRT2	3849	Keratin, type II cytoskeletal 2 epidermal OS=Homo sapiens (Human) OX=9606 GN=KRT2 PE=1 SV=2	ENSG00000172867.3	Color2 [DarkGray]	1	4	FALSE	12	284.28	cell death;cell organization and biogenesis;cell proliferation;cellular component movement;metabolic process	cytoskeleton;cytosol;membrane;nucleus	protein binding;structural molecule activity	Pf00038, Pf08614, Pf12128, Pf13166		Formation of the cornified envelope		3	0	253.044	60	34	81	34	639	1
6.68904	5.4234	5.04956	5.49384	4.7603	5.24703	4.80535	6.06661	4.7013	7.04143	6.29968	5.6205	+	0.875263	1.12945	P42702		LIFR	3977	Leukemia inhibitory factor receptor OS=Homo sapiens (Human) OX=9606 GN=LIFR PE=1 SV=1	ENSG00000113594.9	Color2 [DarkGray]	1	4	FALSE	5	2.91	regulation of biological process;response to stimulus	extracellular;membrane	protein binding;receptor activity;signal transducer activity	Pf00041	Cytokine-cytokine receptor interaction;Jak-STAT signaling pathway;Signaling pathways regulating pluripotency of stem cells	IL-6-type cytokine receptor ligand interactions;RUNX1 regulates transcription of genes involved in interleukin signaling	Adipogenesis;ESC Pluripotency Pathways;Oncostatin M Signaling Pathway;Physiological and Pathological Hypertrophy of the Heart	17	0.043	1.542	1	2	1	2	1097	1
5.78393	5.80581	6.09616	5.82299	5.71244	6.18649	5.46947	4.0695	5.1954	5.90605	5.9726	6.24164	+	1.20426	1.12864	P29279		CTGF	1490	CCN family member 2 OS=Homo sapiens (Human) OX=9606 GN=CCN2 PE=1 SV=2	ENSG00000118523.5	Color2 [DarkGray]	1	4	FALSE	6	2.05	cell communication;cell differentiation;cell proliferation;cellular component movement;metabolic process;regulation of biological process;response to stimulus;transport	cytosol;extracellular;Golgi;membrane	protein binding	Pf00007, Pf00090, Pf00093, Pf00219	Hippo signaling pathway	PPARA activates gene expression;RUNX3 regulates YAP1-mediated transcription;YAP1- and WWTR1 (TAZ)-stimulated gene expression	Hypothesized Pathways in Pathogenesis of Cardiovascular Disease;Lung fibrosis;VEGFA-VEGFR2 Signaling Pathway	14	0.054	1.364	2	2	1	2	349	1
7.51333	7.59246	7.50859	8.30515	8.20604	8.16892	8.02237	8.11634	8.1375	9.10696	9.18413	9.3271	+	3.95534	1.11399	Q8WZ73		RFFL	117584	E3 ubiquitin-protein ligase rififylin OS=Homo sapiens (Human) OX=9606 GN=RFFL PE=1 SV=1	ENSG00000092871.16	Color2 [DarkGray]	1	4	FALSE	17	2.95	cell death;metabolic process;regulation of biological process	cytoplasm;cytosol;endosome;membrane;vacuole	catalytic activity;metal ion binding;protein binding	Pf13920, Pf13923		Regulation of TP53 Degradation	TNF alpha Signaling Pathway	8	0.001	4.749	3	2	1	2	363	1
7.29737	6.98413	7.25456	4.8125	4.78136	5	7.5691	7.6359	7.50144	8.60733	8.6749	8.73809	+	4.46729	1.10463	Q9C0K0		BCL11B	64919	B-cell lymphoma/leukemia 11B OS=Homo sapiens (Human) OX=9606 GN=BCL11B PE=1 SV=1	ENSG00000127152.17	Color2 [DarkGray]	1	4	FALSE	14	2.01	cell differentiation;cell organization and biogenesis;cellular component movement;metabolic process;regulation of biological process;response to stimulus	nucleus	DNA binding;metal ion binding;protein binding	Pf00096, Pf13465			Development and heterogeneity of the ILC family	1	0.083	1.128	1	2	1	2	894	1
7.07682	7.01792	7.2075	6.09381	5.82273	5.83036	7.66249	7.633	7.58946	8.68018	8.71046	8.73302	+	5.68626	1.07957	Q7Z3B0	0	C5orf43;SMIM15	643155	Small integral membrane protein 15 OS=Homo sapiens (Human) OX=9606 GN=SMIM15 PE=3 SV=1	ENSG00000188725.7	Color2 [DarkGray]	1	4	FALSE	5	3.27		membrane		Pf15086				0	0.029	1.866	9	2	1	2	74	1
9.02956	8.9935	9.00225	8.74853	8.60696	8.68615	8.79734	8.6837	8.64638	9.76901	9.72894	9.81442	+	4.4794	1.06165	Q9UNN8	0.2	PROCR	10544	Endothelial protein C receptor OS=Homo sapiens (Human) OX=9606 GN=PROCR PE=1 SV=1	ENSG00000101000.5	Color2 [DarkGray]	1	4	FALSE	20	5.55	cellular component movement;coagulation;regulation of biological process	cell surface;extracellular;membrane	protein binding;receptor activity	Pf00129	Complement and coagulation cascades	Cell surface interactions at the vascular wall;Common Pathway of Fibrin Clot Formation		5	0.004	3.506	6	3	2	3	238	1
10.2825	10.1213	10.2182	9.81986	9.79295	9.84015	9.45039	9.482	9.48563	10.5508	10.4736	10.5354	+	5.63636	1.04727	Q9NS73		MBIP	51562	MAP3K12-binding inhibitory protein 1 OS=Homo sapiens (Human) OX=9606 GN=MBIP PE=1 SV=2	ENSG00000151332.18	Color2 [DarkGray]	1	4	FALSE	14	6.01	cell organization and biogenesis;metabolic process;regulation of biological process	cytoplasm;cytosol;nucleus	catalytic activity;enzyme regulator activity;protein binding			HATs acetylate histones		3	0	5.929	6	3	2	3	344	1
6.47249	6.52199	6.5744	6.09381	5.76553	5.95187	6.57592	6.75889	6.6014	7.73132	7.50938	7.69418	+	3.43938	0.999558	P59780		AP3S2	10239	AP-3 complex subunit sigma-2 OS=Homo sapiens (Human) OX=9606 GN=AP3S2 PE=2 SV=1	ENSG00000157823.16	Color2 [DarkGray]	1	4	FALSE	15	5.72	cellular component movement;transport	Golgi;membrane	transporter activity	Pf01217	Lysosome			1	0.003	3.944	6	2	2	2	193	1
6.34567	5.46215	6.06283	7.03305	5.58403	5.7052	5.50081	5.06688	5.34837	5.9703	6.67531	6.26427	+	1.84423	0.997941	Q9H4P4		RNF41	10193	E3 ubiquitin-protein ligase NRDP1 OS=Homo sapiens (Human) OX=9606 GN=RNF41 PE=1 SV=2	ENSG00000181852.17	Color2 [DarkGray]	1	4	FALSE	12	3.28	cell death;metabolic process;regulation of biological process;response to stimulus	cytosol	catalytic activity;metal ion binding;protein binding	Pf00097, Pf08941, Pf12678, Pf13639, Pf13923, Pf14835, Pf15227	Endocytosis	Antigen processing: Ubiquitination & Proteasome degradation;Downregulation of ERBB2:ERBB3 signaling	Regulation of toll-like receptor signaling pathway	11	0.009	2.883	3	2	1	2	317	1
6.95768	6.99548	6.92244	6.52042	6.58646	6.44294	6.32012	6.42291	6.30378	7.37243	7.37504	7.26679	+	4.36046	0.989149	Q9UI32		GLS2	27165	Glutaminase liver isoform, mitochondrial OS=Homo sapiens (Human) OX=9606 GN=GLS2 PE=1 SV=2	ENSG00000135423.12	Color2 [DarkGray]	1	4	FALSE	12	2.83	metabolic process;regulation of biological process;transport	mitochondrion;organelle lumen	catalytic activity;protein binding	Pf00023, Pf04960, Pf12796, Pf13606, Pf13637, Pf13857	Alanine, aspartate and glutamate metabolism;Arginine biosynthesis;Central carbon metabolism in cancer;D-Glutamine and D-glutamate metabolism;GABAergic synapse;Glutamatergic synapse;Metabolic pathways;MicroRNAs in cancer;Proximal tubule bicarbonate reclamation	Amino acid synthesis and interconversion (transamination);Glutamate Neurotransmitter Release Cycle;TP53 Regulates Metabolic Genes		21	0.043	1.588	1	2	1	2	602	1
7.41363	7.21626	7.35315	6.9472	6.74685	6.92837	6.07253	6.26115	6.22689	7.21917	7.18388	7.10957	+	3.91829	0.984013	P17028		ZNF24	7572	Zinc finger protein 24 OS=Homo sapiens (Human) OX=9606 GN=ZNF24 PE=1 SV=4	ENSG00000172466.15	Color2 [DarkGray]	1	4	FALSE	18	4.14	metabolic process;regulation of biological process	nucleus	DNA binding;metal ion binding;protein binding	Pf00096, Pf02023, Pf13465				0	0.01	2.798	2	2	1	2	368	1
5.8679	6.18982	6.14568	5.15381	5.1127	5.24031	6.45121	6.29462	6.56072	7.42543	7.30287	7.52982	+	3.20107	0.983856	O43364	0.5	HOXA2	3199	Homeobox protein Hox-A2 OS=Homo sapiens (Human) OX=9606 GN=HOXA2 PE=1 SV=1	ENSG00000105996.6	Color2 [DarkGray]	1	4	FALSE	7	2.67	development;metabolic process;regulation of biological process	nucleus	DNA binding	Pf00046		Activation of anterior HOX genes in hindbrain development during early embryogenesis;Regulation of expression of SLITs and ROBOs		6	0.054	1.352	2	2	1	2	376	1
6.68089	6.32912	6.69488	6.71836	6.70044	6.45943	5.71973	5.69488	5.82782	6.65392	6.66959	6.74551	+	4.34278	0.942197	Q8NAP3		ZBTB38	253461	Zinc finger and BTB domain-containing protein 38 OS=Homo sapiens (Human) OX=9606 GN=ZBTB38 PE=1 SV=2	ENSG00000177311.11	Color2 [DarkGray]	1	4	FALSE	3	2.7	metabolic process;regulation of biological process;response to stimulus	chromosome;nucleus	DNA binding;metal ion binding;nucleotide binding;protein binding	Pf00096, Pf00651, Pf13465				0	0.023	2.009	1	2	1	2	1195	1
6.97269	6.93899	7.01569	6.61765	6.59544	6.42291	6.62352	6.52042	6.39575	7.54226	7.39917	7.41363	+	3.51932	0.938457	P06731		CEACAM5	1048	Carcinoembryonic antigen-related cell adhesion molecule 5 OS=Homo sapiens (Human) OX=9606 GN=CEACAM5 PE=1 SV=3		Color2 [DarkGray]	1	4	FALSE	19	15.46	cellular component movement;metabolic process;regulation of biological process	extracellular;membrane	protein binding	Pf00047, Pf07679, Pf07686, Pf13895, Pf13927		Cell surface interactions at the vascular wall;Post-translational modification: synthesis of GPI-anchored proteins		5	0	18.909	5	4	4	4	702	1
6.70044	6.74012	6.99887	7.0864	6.89118	7.07146	7.0045	6.93546	6.84674	7.92422	7.77873	7.89178	+	3.90977	0.936011	O75531		BANF1	8815	Barrier-to-autointegration factor OS=Homo sapiens (Human) OX=9606 GN=BANF1 PE=1 SV=1	ENSG00000175334.7	Color2 [DarkGray]	1	4	FALSE	11	6.45	cell organization and biogenesis;metabolic process;regulation of biological process;response to stimulus;transport	chromosome;cytoplasm;cytosol;nucleus	DNA binding;protein binding	Pf02961		2-LTR circle formation;APOBEC3G mediated resistance to HIV-1 infection;Autointegration results in viral DNA circles;Clearance of Nuclear Envelope Membranes from Chromatin;Initiation of Nuclear Envelope Reformation;Integration of viral DNA into host genomic DNA;Vpr-mediated nuclear import of PICs		23	0.002	4.097	17	3	3	3	89	1
4.33628	4.74953	4.72792	4.72247	4.57289	4.7866	3.97269	3.27798	3.39232	4.60881	4.40599	4.43296	+	1.85249	0.934922	Q14814		MEF2D	4209	Myocyte-specific enhancer factor 2D OS=Homo sapiens (Human) OX=9606 GN=MEF2D PE=1 SV=1	ENSG00000116604.17	Color2 [DarkGray]	1	4	FALSE	1	5.87	cell death;cell differentiation;development;metabolic process;regulation of biological process	cytoplasm;nucleus	DNA binding;protein binding	Pf00319, Pf12347	cGMP-PKG signaling pathway	CDO in myogenesis;Circadian Clock;Transcriptional activation of mitochondrial biogenesis	Adipogenesis;B Cell Receptor Signaling Pathway;Cell Differentiation - Index;EGF/EGFR Signaling Pathway;Energy Metabolism;miRs in Muscle Cell Differentiation;p38 MAPK Signaling Pathway;SRF and miRs in Smooth Muscle Differentiation and Proliferation	16	0	8.933	3	2	1	2	521	1
6.88874	6.96578	6.87774	5.77873	5.73335	5.86542	7.30743	7.40429	7.52982	8.27146	8.4363	8.33673	+	3.50696	0.934316	Q6ZWJ1		STXBP4	252983	Syntaxin-binding protein 4 OS=Homo sapiens (Human) OX=9606 GN=STXBP4 PE=1 SV=2	ENSG00000166263.13	Color2 [DarkGray]	1	4	FALSE	17	3.31	cell organization and biogenesis;metabolic process;regulation of biological process;response to stimulus;transport	cytoplasm	catalytic activity;protein binding	Pf00397, Pf00595, Pf04111, Pf05088, Pf05483, Pf09726, Pf10174, Pf12128, Pf14643			Insulin Signaling	1	0.016	2.397	1	2	1	2	553	1
4.99095	5.16591	4.84298	4.26303	4.29278	4.08746	4.36457	4.59694	4.91648	5.89724	5.38543	5.39575	+	1.79684	0.933478	A6ND36		FAM83G	644815	Protein FAM83G OS=Homo sapiens (Human) OX=9606 GN=FAM83G PE=1 SV=2	ENSG00000188522.14	Color2 [DarkGray]	1	4	FALSE	17	3.66	regulation of biological process;response to stimulus	cytoplasm;cytosol;nucleus	protein binding	Pf07894, Pf13091				0	0	5.306	1	2	1	2	823	1
5.61471	5.3505	5.16993	5.03562	4.79181	5.07468	3.926	4.21723	4.7761	4.94486	5.37504	5.39575	+	1.49092	0.932104	Q8IY33		MICALL2	79778	MICAL-like protein 2 OS=Homo sapiens (Human) OX=9606 GN=MICALL2 PE=1 SV=1	ENSG00000164877.18	Color2 [DarkGray]	1	4	FALSE	7	8.06	cell organization and biogenesis;transport	cytoplasm;cytoskeleton;cytosol;endosome;membrane	metal ion binding;protein binding	Pf00307, Pf00412, Pf11971, Pf12130				0	0	13.6	4	3	2	3	904	1
5.99603	6.08298	6.1482	6.0668	6.05183	3.91442	5.28679	5.7011	5.57487	6.11365	5.24571	7.98705	+	0.494715	0.927882	P21757		MSR1	4481	Macrophage scavenger receptor types I and II OS=Homo sapiens (Human) OX=9606 GN=MSR1 PE=1 SV=1	ENSG00000038945.14	Color2 [DarkGray]	1	4	FALSE	8	3.14	cell organization and biogenesis;metabolic process;regulation of biological process;response to stimulus;transport	cytosol;membrane	protein binding;receptor activity	Pf00530, Pf01391, Pf03523, Pf05615, Pf15494	Phagosome	Scavenging by Class A Receptors	AGE/RAGE pathway	5	0.016	2.378	2	2	1	2	451	1
6.32132	5.58093	4.24743	5.71637	5.32666	6.91802	5.62913	5.03929	4.5455	6.12241	6.18717	5.67898	+	1.23544	0.924884	A6NHQ2		FBLL1	345630	rRNA/tRNA 2'-O-methyltransferase fibrillarin-like protein 1 OS=Homo sapiens (Human) OX=9606 GN=FBLL1 PE=3 SV=2	ENSG00000188573.7	Color2 [DarkGray]	1	4	FALSE	5	12.48	cell organization and biogenesis;metabolic process	nucleus	catalytic activity;RNA binding	Pf01269, Pf13847				0	0	11.526	4	3	4	3	334	1
6.86306	5.90862	5.67656	5.08332	5.76257	4.67248	4.58556	5.44781	6.39419	6.89202	6.80966	5.44619	+	0.575194	0.90677	Q7Z7K0		CMC1	152100	COX assembly mitochondrial protein homolog OS=Homo sapiens (Human) OX=9606 GN=CMC1 PE=1 SV=1	ENSG00000187118.12	Color2 [DarkGray]	1	4	FALSE	3	3.47		mitochondrion	metal ion binding	Pf08583				0	0.003	3.645	9	2	1	2	106	1
7.32103	7.06286	7.18686	7.21432	7.33896	7.05637	6.99209	7.06501	6.84046	7.87344	7.83983	7.88874	+	3.73562	0.901486	Q9BX70		BTBD2	55643	BTB/POZ domain-containing protein 2 OS=Homo sapiens (Human) OX=9606 GN=BTBD2 PE=1 SV=1	ENSG00000133243.8	Color2 [DarkGray]	1	4	FALSE	19	2.42	cell differentiation;metabolic process;regulation of biological process	cytoplasm;cytosol	protein binding	Pf00651, Pf07707, Pf08005				0	0.008	2.994	3	2	1	2	525	1
4.3505	3.79701	4.16993	5.47897	5.37851	5.24031	3.52356	3.75489	3.80735	4.52982	4.7866	4.44626	+	2.57225	0.89229	Q96FL8		SLC47A1	55244	Multidrug and toxin extrusion protein 1 OS=Homo sapiens (Human) OX=9606 GN=SLC47A1 PE=1 SV=1	ENSG00000142494.13	Color2 [DarkGray]	1	4	FALSE	17	3.74	transport	membrane	transporter activity	Pf01554		Transport of bile salts and organic acids, metal ions and amine compounds		3	0.001	4.695	2	2	1	2	570	1
6.83289	6.85674	7.01123	6.33985	6.22882	6.16993	7.50859	7.57592	7.55766	8.40981	8.39017	8.51846	+	4.43056	0.892093	Q15853	0.8	USF2	7392	Upstream stimulatory factor 2 OS=Homo sapiens (Human) OX=9606 GN=USF2 PE=1 SV=1	ENSG00000105698.15	Color2 [DarkGray]	1	4	FALSE	19	6.34	cell communication;metabolic process;regulation of biological process;response to stimulus;transport	nucleus	DNA binding;protein binding	Pf00010, Pf06156				0	0	7.39	5	3	2	3	346	1
6.75477	5.18772	5.63809	6.57337	4.68822	5.17413	5.45859	4.35612	4.98515	5.66967	5.47849	6.28763	+	1.02629	0.878642	Q9NYU1		UGGT2	55757	UDP-glucose:glycoprotein glucosyltransferase 2 OS=Homo sapiens (Human) OX=9606 GN=UGGT2 PE=1 SV=4	ENSG00000102595.19	Color2 [DarkGray]	1	4	FALSE	13	18.66	metabolic process;regulation of biological process;response to stimulus	endoplasmic reticulum;organelle lumen	catalytic activity;protein binding	Pf01501, Pf06427	Protein processing in endoplasmic reticulum	ER Quality Control Compartment (ERQC)		7	0	10.093	2	5	7	5	1516	1
12.9441	12.9223	12.924	11.9295	11.9624	11.9835	12.3848	12.3395	12.3004	13.2227	13.1979	13.23	+	5.31663	0.875317	P00966	4.8	ASS1	445	Argininosuccinate synthase OS=Homo sapiens (Human) OX=9606 GN=ASS1 PE=1 SV=2	ENSG00000130707.17	Color2 [DarkGray]	1	4	FALSE	9	124.71	metabolic process;regulation of biological process;response to stimulus	cytoplasm;cytosol;mitochondrion	catalytic activity;nucleotide binding;protein binding;RNA binding	Pf00764, Pf03054, Pf06508	Alanine, aspartate and glutamate metabolism;Arginine biosynthesis;Biosynthesis of amino acids;Metabolic pathways	Urea cycle	Alanine and aspartate metabolism;Amino Acid metabolism;Urea cycle and metabolism of amino groups	11	0	83.64	32	18	38	18	412	1
5.29287	5.42449	5.76786	5.02452	5.34956	6.10311	4.27838	6.50645	4.75227	6.60063	5.74793	5.79421	+	0.521321	0.868558	Q9P2J9		PDP2	57546	[Pyruvate dehydrogenase [acetyl-transferring]]-phosphatase 2, mitochondrial OS=Homo sapiens (Human) OX=9606 GN=PDP2 PE=2 SV=2	ENSG00000172840.6	Color2 [DarkGray]	1	4	FALSE	16	2.54	metabolic process;regulation of biological process	mitochondrion;organelle lumen	catalytic activity;metal ion binding	Pf00481		Regulation of pyruvate dehydrogenase (PDH) complex		5	0.001	4.681	2	2	1	2	529	1
4.89724	4.18587	4.6893	4.97728	4.92125	4.51728	4.15381	4.30743	4.36457	4.97269	5.18982	5.26679	+	2.88194	0.867833	Q76I76		SSH2	85464	Protein phosphatase Slingshot homolog 2 OS=Homo sapiens (Human) OX=9606 GN=SSH2 PE=1 SV=1	ENSG00000141298.17	Color2 [DarkGray]	1	4	FALSE	17	2.87	cell organization and biogenesis;metabolic process;regulation of biological process	cytoplasm;cytoskeleton	catalytic activity;DNA binding;protein binding	Pf00782, Pf08766	Axon guidance;Regulation of actin cytoskeleton		Regulation of Actin Cytoskeleton	3	0.023	2.007	1	2	1	2	1423	1
7.2724	7.25172	7.25644	6.34873	6.07895	6.34341	7.70252	8.07093	7.93369	8.79701	8.80864	8.70044	+	2.81039	0.86632	Q96I23		PYURF	100996939	Protein preY, mitochondrial OS=Homo sapiens (Human) OX=9606 GN=PYURF PE=1 SV=1	ENSG00000145337.4	Color2 [DarkGray]	1	4	FALSE	4	2.6	metabolic process;regulation of biological process	membrane;mitochondrion	protein binding	Pf03966				0	0.039	1.658	7	2	1	2	114	1
5.71699	5.81506	5.92837	3.94486	4.07895	4.63227	4.848	5.20163	4.94486	5.97269	5.74416	5.82018	+	2.60617	0.847514	Q6UWP8	1.5	SBSN	374897	Suprabasin OS=Homo sapiens (Human) OX=9606 GN=SBSN PE=1 SV=2	ENSG00000189001.10	Color2 [DarkGray]	1	4	FALSE	19	2.99		extracellular						0	0	5.677	9	2	1	2	590	1
10.1716	10.1648	10.2074	9.7487	9.73302	9.76305	10.1893	10.1721	10.1769	10.98	11.0639	11.0353	+	5.33268	0.846969	Q9Y3C8	2.3	UFC1	51506	Ubiquitin-fold modifier-conjugating enzyme 1 OS=Homo sapiens (Human) OX=9606 GN=UFC1 PE=1 SV=3	ENSG00000143222.11	Color2 [DarkGray]	1	4	FALSE	1	17.13	metabolic process;response to stimulus	cytoplasm	catalytic activity;protein binding	Pf08694				0	0	9.583	19	5	7	5	167	1
7.91648	7.93487	8.02459	5.80478	5.91409	5.87283	7.06178	7.16792	7.12205	7.95536	8.00955	7.91886	+	4.50488	0.844008	Q6UXE8	0	BTNL3	10917	Butyrophilin-like protein 3 OS=Homo sapiens (Human) OX=9606 GN=BTNL3 PE=2 SV=2	ENSG00000168903.8	Color2 [DarkGray]	1	4	FALSE	5	3.06		membrane	protein binding	Pf00622, Pf13765				0	0.019	2.194	2	2	1	2	466	1
7.02569	6.98982	7.17093	5.63807	5.22882	5.17393	7.39489	7.36019	7.28725	8.224	8.1298	8.16088	+	4.39532	0.824117	Q53GI3		ZNF394	84124	Zinc finger protein 394 OS=Homo sapiens (Human) OX=9606 GN=ZNF394 PE=1 SV=2	ENSG00000160908.14	Color2 [DarkGray]	1	4	FALSE	7	2.2	metabolic process;regulation of biological process	nucleus	DNA binding;metal ion binding;protein binding	Pf00096, Pf01352, Pf02023, Pf13465		Generic Transcription Pathway		3	0.055	1.345	1	2	1	2	561	1
5.81326	5.67578	5.34251	4.15444	6.44035	6.13438	5.23239	5.48364	4.24001	5.36853	6.15647	5.90334	+	0.860977	0.824097	Q8IV50		LYSMD2	256586	LysM and putative peptidoglycan-binding domain-containing protein 2 OS=Homo sapiens (Human) OX=9606 GN=LYSMD2 PE=1 SV=1	ENSG00000140280.13	Color2 [DarkGray]	1	4	FALSE	15	2.77				Pf01476				0	0.026	1.934	4	2	1	2	215	1
13.1621	13.1882	13.131	12.6115	12.6103	12.6949	13.2326	13.2961	13.2638	14.1009	14.1062	14.0392	+	5.07053	0.817931	P68104	7	EEF1A1	1915	Elongation factor 1-alpha 1 OS=Homo sapiens (Human) OX=9606 GN=EEF1A1 PE=1 SV=1	ENSG00000156508.17	Color2 [DarkGray]	1	4	FALSE	6	396.82	metabolic process;regulation of biological process;response to stimulus;transport	cytoplasm;cytoskeleton;cytosol;extracellular;membrane;nucleus;organelle lumen	catalytic activity;nucleotide binding;protein binding;RNA binding	Pf00009, Pf03143, Pf03144	Legionellosis;RNA transport	HSF1 activation;Neutrophil degranulation;Peptide chain elongation;Protein methylation	Translation Factors	16	0	191.22	49	19	121	19	462	1
9.27449	9.31628	9.18339	8.41066	8.46148	8.46557	7.80349	7.89845	7.83605	8.60066	8.83637	8.55382	+	3.05707	0.817619	Q5T1J5		CHCHD2P9	645345	Putative coiled-coil-helix-coiled-coil-helix domain-containing protein CHCHD2P9, mitochondrial OS=Homo sapiens (Human) OX=9606 GN=CHCHD2P9 PE=5 SV=1		Color2 [DarkGray]	1	4	FALSE	9	28.31	cell organization and biogenesis;regulation of biological process	mitochondrion;nucleus	DNA binding					0	0	23.865	32	4	8	4	151	1
5.17232	6.96333	5.38434	4.66128	5.0275	5.09211	4.95546	5.01153	4.12023	4.8537	5.78862	5.83999	+	0.861204	0.798364	Q5BKT4		ALG10	84920	Dol-P-Glc:Glc(2)Man(9)GlcNAc(2)-PP-Dol alpha-1,2-glucosyltransferase OS=Homo sapiens (Human) OX=9606 GN=ALG10 PE=2 SV=1	ENSG00000139133.6	Color2 [DarkGray]	1	4	FALSE	12	2.39	metabolic process	endoplasmic reticulum;membrane	catalytic activity	Pf04922	Metabolic pathways;N-Glycan biosynthesis	Biosynthesis of the N-glycan precursor (dolichol lipid-linked oligosaccharide, LLO) and transfer to a nascent protein		6	0.021	2.119	1	2	1	2	473	1
9.2465	9.13571	9.2529	9.09513	9.10696	9.12541	8.63081	8.59582	8.64997	9.37199	9.482	9.41278	+	4.61692	0.796724	Q96ND0	2.6	FAM210A	125228	Protein FAM210A OS=Homo sapiens (Human) OX=9606 GN=FAM210A PE=1 SV=2	ENSG00000177150.12	Color2 [DarkGray]	1	4	FALSE	18	4.9		membrane;mitochondrion		Pf06916				0	0	8.612	10	4	3	4	272	1
5.18905	6.10771	6.2244	6.37751	4.85929	5.16532	4.74096	5.26045	5.65158	5.91465	6.07127	6.057	+	1.3847	0.796644	Q9Y485		DMXL1	1657	DmX-like protein 1 OS=Homo sapiens (Human) OX=9606 GN=DMXL1 PE=1 SV=3	ENSG00000172869.14	Color2 [DarkGray]	1	4	FALSE	5	2.57	cell organization and biogenesis;cellular homeostasis		protein binding	Pf00400, Pf12234				0	0.046	1.505	0	2	1	2	3027	1
6.92244	6.96809	6.97269	6.60437	6.39746	6.60437	6.55919	6.67525	6.54226	7.30378	7.51885	7.32643	+	3.23051	0.790788	Q9H1N7		SLC35B3	51000	Adenosine 3'-phospho 5'-phosphosulfate transporter 2 OS=Homo sapiens (Human) OX=9606 GN=SLC35B3 PE=1 SV=1	ENSG00000124786.9	Color2 [DarkGray]	1	4	FALSE	6	3.13	metabolic process;transport	Golgi;membrane	transporter activity	Pf08449		Transport and synthesis of PAPS;Transport of nucleotide sugars		11	0.005	3.353	2	2	1	2	401	1
7.94427	7.824	7.82209	6.40259	6.39232	6.64962	7.16993	7.20359	7.13443	7.80284	7.98925	8.07842	+	3.14988	0.787522	P07951		TPM2	7169	Tropomyosin beta chain OS=Homo sapiens (Human) OX=9606 GN=TPM2 PE=1 SV=1	ENSG00000198467.13	Color2 [DarkGray]	1	4	FALSE	9	178.19	cell organization and biogenesis;cellular component movement;regulation of biological process	cytoplasm;cytoskeleton;cytosol	protein binding;structural molecule activity	Pf00261, Pf12718	Adrenergic signaling in cardiomyocytes;Cardiac muscle contraction;Dilated cardiomyopathy;Hypertrophic cardiomyopathy (HCM)	Smooth Muscle Contraction;Striated Muscle Contraction	Striated Muscle Contraction	8	0	106.196	45	16	53	16	284	1
8.54689	8.6453	8.61581	7.36894	7.26115	7.43212	8.36238	8.50462	8.45409	9.25054	9.23194	9.19131	+	4.19035	0.784229	Q5TGL8		PXDC1	221749	PX domain-containing protein 1 OS=Homo sapiens (Human) OX=9606 GN=PXDC1 PE=2 SV=3	ENSG00000168994.13	Color2 [DarkGray]	1	4	FALSE	6	3.61								0	0.021	2.12	3	2	1	2	231	1
5.94953	6.09803	6.34341	6.64241	6.66676	6.7211	6.03342	5.63807	5.86295	6.60881	6.65964	6.60733	+	2.59799	0.780445	P03905		ND4	4538	NADH-ubiquinone oxidoreductase chain 4 OS=Homo sapiens (Human) OX=9606 GN=MT-ND4 PE=1 SV=1	ENSG00000198886.2	Color2 [DarkGray]	1	4	FALSE	MT	3.09	cell organization and biogenesis;metabolic process;response to stimulus;transport	membrane;mitochondrion	catalytic activity	Pf00361	Metabolic pathways;Oxidative phosphorylation;Parkinson's disease	Complex I biogenesis	Electron Transport Chain;Oxidative phosphorylation	10	0.006	3.246	2	2	1	2	459	1
7.51491	7.45533	7.45615	6.65678	6.59991	6.61029	6.84046	6.70874	6.98982	7.6489	7.53683	7.66391	+	2.97965	0.770206	Q8NAA5		FAM211A;LRRC75A	388341	Leucine-rich repeat-containing protein 75A OS=Homo sapiens (Human) OX=9606 GN=LRRC75A PE=2 SV=2	ENSG00000181350.11	Color2 [DarkGray]	1	4	FALSE	17	7.07								0	0	10.809	10	3	2	3	344	1
9.93678	9.90117	9.98299	8.71115	8.82655	8.84204	9.08614	9.08135	8.97384	9.93884	9.77099	9.73742	+	3.35361	0.768643	P09210	4	GSTA2	2939	Glutathione S-transferase A2 OS=Homo sapiens (Human) OX=9606 GN=GSTA2 PE=1 SV=4	ENSG00000244067.2	Color2 [DarkGray]	1	4	FALSE	6	357.37	cell differentiation;metabolic process;regulation of biological process;response to stimulus	cytoplasm;cytosol	catalytic activity;protein binding	Pf00043, Pf02798, Pf13417	Chemical carcinogenesis;Drug metabolism - cytochrome P450;Glutathione metabolism;Metabolism of xenobiotics by cytochrome P450;Platinum drug resistance	Gene and protein expression by JAK-STAT signaling after Interleukin-12 stimulation;Glutathione conjugation;Interleukin-12 family signaling	Aryl Hydrocarbon Receptor Pathway;Constitutive Androstane Receptor Pathway;NRF2 pathway;Transcriptional activation by NRF2	18	0	133.044	50	14	110	14	222	1
6.24793	6.07039	6.2854	5.59991	5.51096	5.72792	6.31107	5.84046	5.61176	6.62644	6.80993	6.62352	+	1.62827	0.76553	P05187		ALPP	250	Alkaline phosphatase, placental type OS=Homo sapiens (Human) OX=9606 GN=ALPP PE=1 SV=2	ENSG00000163283.6	Color2 [DarkGray]	1	4	FALSE	2	5.91	metabolic process	cell surface;membrane	catalytic activity;metal ion binding;protein binding	Pf00245	Folate biosynthesis;Metabolic pathways;Thiamine metabolism	Intra-Golgi traffic		7	0	8.007	4	3	2	3	535	1
5.62238	5.06706	6.16476	5.08029	5.49348	4.35133	5.97619	4.91777	5.89279	5.9574	6.25653	6.86722	+	0.818774	0.764802	Q12857		NFIA	4774	Nuclear factor 1 A-type OS=Homo sapiens (Human) OX=9606 GN=NFIA PE=1 SV=2	ENSG00000162599.15	Color2 [DarkGray]	1	4	FALSE	1	7.86	cell organization and biogenesis;metabolic process;regulation of biological process	nucleus	DNA binding;protein binding	Pf00859, Pf03165, Pf10524		RNA Polymerase III Abortive And Retractive Initiation;RNA Polymerase III Transcription Termination		4	0	9.786	8	3	2	3	509	1
8.78365	8.69592	8.92125	8.46923	8.20065	8.49185	8.17941	8.15381	8.13134	8.91916	8.87375	8.95652	+	4.98471	0.761624	Q14161	0.6	GIT2	9815	ARF GTPase-activating protein GIT2 OS=Homo sapiens (Human) OX=9606 GN=GIT2 PE=1 SV=2	ENSG00000139436.20	Color2 [DarkGray]	1	4	FALSE	12	15.89	regulation of biological process		enzyme regulator activity;metal ion binding;protein binding	Pf00023, Pf01412, Pf07558, Pf08518, Pf12205, Pf12796, Pf13637, Pf13857	Endocytosis		Integrin-mediated Cell Adhesion	2	0	19.086	9	7	6	7	759	1
4.55459	4.29278	4.77083	4.73335	4.46597	4.51728	4.3505	3.93546	3.99095	4.63807	4.76022	5.15381	+	1.6961	0.758396	Q05BQ5		MBTD1	54799	MBT domain-containing protein 1 OS=Homo sapiens (Human) OX=9606 GN=MBTD1 PE=1 SV=2	ENSG00000011258.15	Color2 [DarkGray]	1	4	FALSE	17	4.96	cell organization and biogenesis;metabolic process;regulation of biological process	nucleus	metal ion binding;protein binding	Pf02820			Mesodermal Commitment Pathway	1	0.015	2.41	2	3	2	3	628	1
6.93546	7.16792	7.05745	5.74416	5.96578	5.94486	6.88753	6.06609	7.10538	7.20359	8.04002	7.08746	+	0.802917	0.757358	Q8NEC7		GSTCD	79807	Glutathione S-transferase C-terminal domain-containing protein OS=Homo sapiens (Human) OX=9606 GN=GSTCD PE=1 SV=2	ENSG00000138780.14	Color2 [DarkGray]	1	4	FALSE	4	6.59	metabolic process	cytoplasm	catalytic activity;protein binding	Pf00043, Pf01135, Pf01209, Pf02527, Pf05175, Pf12847, Pf13659, Pf13679, Pf13847			Metapathway biotransformation	1	0	6.021	4	3	2	3	633	1
7.42375	7.59171	7.53916	7.58946	7.42122	7.52904	7.32103	7.39746	7.51964	8.20555	8.21917	8.07842	+	3.30299	0.755004	Q93073		SECISBP2L	9728	Selenocysteine insertion sequence-binding protein 2-like OS=Homo sapiens (Human) OX=9606 GN=SECISBP2L PE=1 SV=3	ENSG00000138593.8	Color2 [DarkGray]	1	4	FALSE	15	9.17	metabolic process;regulation of biological process		protein binding;RNA binding	Pf01248				0	0	11.518	3	4	3	4	1101	1
10.9809	10.9506	11.0422	10.1131	10.0542	10.0949	10.6095	10.5989	10.6013	11.323	11.377	11.3625	+	5.86057	0.750912	Q15418	5	RPS6KA1	6195	Ribosomal protein S6 kinase alpha-1 OS=Homo sapiens (Human) OX=9606 GN=RPS6KA1 PE=1 SV=2	ENSG00000281877.2;ENSG00000117676.13	Color2 [DarkGray]	1	4	FALSE	1;CHR_HG2058_PATCH	95.98	cell death;cell proliferation;metabolic process;regulation of biological process;response to stimulus	cytoplasm;cytosol;membrane;nucleus	catalytic activity;enzyme regulator activity;metal ion binding;nucleotide binding;protein binding	Pf00069, Pf00433, Pf06293, Pf07714, Pf14531	Insulin resistance;Long-term potentiation;MAPK signaling pathway;mTOR signaling pathway;Neurotrophin signaling pathway;Oocyte meiosis;Progesterone-mediated oocyte maturation	Activated TLR4 signalling;CREB phosphorylation;ERK/MAPK targets;Gastrin-CREB signalling pathway via PKC and MAPK;Recycling pathway of L1;RSK activation;Senescence-Associated Secretory Phenotype (SASP);Signaling by GPCR	Angiopoietin Like Protein 8 Regulatory Pathway;B Cell Receptor Signaling Pathway;BDNF-TrkB Signaling;Brain-Derived Neurotrophic Factor (BDNF) signaling pathway;Cytoplasmic Ribosomal Proteins;EGF/EGFR Signaling Pathway;Human Thyroid Stimulating Hormone (TSH) signaling pathway;IL-5 Signaling Pathway;Insulin Signaling;Interleukin-11 Signaling Pathway;Kit receptor signaling pathway;Leptin signaling p…	68	0	101.519	29	19	29	19	735	1
5.4787	5.9027	6.28737	4.85528	5.13431	6.36782	5.15755	6.2468	5.99356	6.92432	6.03689	6.68512	+	0.821554	0.749474	Q16778		HIST2H2BE	8349	Histone H2B type 2-E OS=Homo sapiens (Human) OX=9606 GN=HIST2H2BE PE=1 SV=3	ENSG00000184678.10	Color2 [DarkGray]	1	4	FALSE	1	483.84	cell organization and biogenesis;defense response;response to stimulus	chromosome;cytosol;nucleus	DNA binding;protein binding	Pf00125, Pf00808	Alcoholism;Systemic lupus erythematosus;Viral carcinogenesis	Activated PKN1 stimulates transcription of AR (androgen receptor) regulated genes KLK2 and KLK3;Activation of anterior HOX genes in hindbrain development during early embryogenesis;Amyloid fiber formation;B-WICH complex positively regulates rRNA expression;Condensation of Prophase Chromosomes;Deposition of new CENPA-containing nucleosomes at the centromere;DNA Damage/Telomere Stress Induced Senes…		75	0	81.302	52	8	133	8	126	1
5.27798	5.23266	5.34696	3.1375	3	3.27798	3.36457	3.90689	4	4.30743	4.8679	4.34341	+	1.30729	0.74909	Q9P0M2		AKAP7	9465	A-kinase anchor protein 7 isoform gamma OS=Homo sapiens (Human) OX=9606 GN=AKAP7 PE=1 SV=2	ENSG00000118507.15	Color2 [DarkGray]	1	4	FALSE	6	4.92	regulation of biological process	cytoplasm;cytosol;nucleus	nucleotide binding;protein binding	Pf10469, Pf10470			G Protein Signaling Pathways	1	0	7.877	5	2	1	2	348	1
9.1444	9.11009	9.11894	8.38888	8.38672	8.40981	8.55267	8.57969	8.58346	9.33584	9.34296	9.28401	+	5.43692	0.748998	Q53S08		WTH3DI;RAB6D	150786	Ras-related protein Rab-6D OS=Homo sapiens (Human) OX=9606 GN=RAB6D PE=2 SV=1	ENSG00000233087.7	Color2 [DarkGray]	1	4	FALSE	2	21.5	regulation of biological process;response to stimulus		catalytic activity;nucleotide binding	Pf00025, Pf00071, Pf08477				0	0	30.34	13	6	7	6	254	1
5.04439	4.79181	5.0045	4.52356	4.51728	4.54844	4.43962	4.27798	4.14568	4.83794	5.18982	5.07468	+	2.2934	0.746386	Q9NV92		NDFIP2	54602	NEDD4 family-interacting protein 2 OS=Homo sapiens (Human) OX=9606 GN=NDFIP2 PE=1 SV=2	ENSG00000102471.13	Color2 [DarkGray]	1	4	FALSE	13	4.16	regulation of biological process;response to stimulus;transport	cytoplasm;endoplasmic reticulum;endosome;Golgi;membrane;mitochondrion	protein binding;signal transducer activity	Pf10176				0	0	5.252	6	2	1	2	336	1
6.55459	6.51096	6.26303	6.67101	6.56529	6.55459	5.27426	4.82782	5.76022	6.04002	6.09592	5.96347	+	1.28564	0.745704	Q8TE76		MORC4	79710	MORC family CW-type zinc finger protein 4 OS=Homo sapiens (Human) OX=9606 GN=MORC4 PE=1 SV=2	ENSG00000133131.14	Color2 [DarkGray]	1	4	FALSE	X	2.86		nucleus	metal ion binding;protein binding	Pf02518, Pf07496, Pf13589				0	0.009	2.943	1	2	1	2	937	1
6.93428	7.12309	7.19081	6.36107	5.9331	6.1334	6.15785	5.9472	5.70598	6.71973	6.80993	6.50779	+	2.02727	0.742142	P17026		ZNF22	7570	Zinc finger protein 22 OS=Homo sapiens (Human) OX=9606 GN=ZNF22 PE=1 SV=3	ENSG00000165512.4	Color2 [DarkGray]	1	4	FALSE	10	4.62	metabolic process;regulation of biological process	nucleus	DNA binding;metal ion binding	Pf00096, Pf13465				0	0	5.693	4	2	1	2	224	1
9.09302	9.08746	9.20212	8.53955	8.49065	8.52395	8.42333	8.5216	8.52709	9.19574	9.20237	9.27659	+	4.18044	0.734229	P46059	2.7	SLC15A1	6564	Solute carrier family 15 member 1 OS=Homo sapiens (Human) OX=9606 GN=SLC15A1 PE=2 SV=1	ENSG00000088386.16	Color2 [DarkGray]	1	4	FALSE	13	7.91	transport	membrane	transporter activity	Pf00854, Pf09490	Protein digestion and absorption	Proton/oligopeptide cotransporters		5	0	8.028	4	4	3	4	708	1
8.8141	8.8805	9.08055	8.1467	7.98071	8.224	7.03782	6.97957	7.14975	7.63517	7.80349	7.926	+	2.76666	0.732507	Q16819	0.9	MEP1A	4224	Meprin A subunit alpha OS=Homo sapiens (Human) OX=9606 GN=MEP1A PE=1 SV=2	ENSG00000112818.9	Color2 [DarkGray]	1	4	FALSE	6	13.35	metabolic process	membrane	catalytic activity;metal ion binding;protein binding	Pf00008, Pf00629, Pf00917, Pf01400	Protein digestion and absorption			1	0	13.956	5	4	3	4	746	1
6.70736	6.49185	6.66249	5.90207	6.01123	5.97039	7.39746	7.35403	7.28077	7.97212	8.12102	8.13545	+	3.52211	0.732109	Q99988		GDF15	9518	Growth/differentiation factor 15 OS=Homo sapiens (Human) OX=9606 GN=GDF15 PE=1 SV=3	ENSG00000130513.6	Color2 [DarkGray]	1	4	FALSE	19	3.84	cell communication;regulation of biological process;response to stimulus	cytoplasm;extracellular;nucleus	protein binding	Pf00019				0	0.001	4.802	5	2	1	2	308	1
7.24317	7.31107	7.11166	7.43879	7.25739	7.36545	6.76288	6.59842	6.52982	7.12619	7.41278	7.5345	+	2.19159	0.727447	Q9NQR1		SETD8;KMT5A	387893	N-lysine methyltransferase KMT5A OS=Homo sapiens (Human) OX=9606 GN=KMT5A PE=1 SV=3		Color2 [DarkGray]	1	4	FALSE	12	2.61	cell division;cell organization and biogenesis;metabolic process;regulation of biological process	chromosome;cytosol;nucleus	catalytic activity;protein binding	Pf00856	Lysine degradation	Condensation of Prophase Chromosomes;PKMTs methylate histone lysines;Regulation of TP53 Activity through Methylation	Histone Modifications	16	0.022	2.06	3	2	1	2	393	1
9.89391	9.83731	9.85159	8.97039	9.03039	9.06555	8.91409	8.92244	8.96521	9.67313	9.61158	9.68615	+	4.87913	0.723044	P51161		FABP6	2172	Gastrotropin OS=Homo sapiens (Human) OX=9606 GN=FABP6 PE=1 SV=2	ENSG00000170231.15	Color2 [DarkGray]	1	4	FALSE	5	20.15	metabolic process;regulation of biological process;transport	cytoplasm;cytosol;membrane	transporter activity	Pf00061, Pf14651	PPAR signaling pathway	Recycling of bile acids and salts;Triglyceride catabolism	PPAR signaling pathway	9	0	15.381	27	5	6	5	128	1
12.5774	12.5118	12.507	11.5785	11.6856	11.6514	11.6809	11.6745	11.6719	12.395	12.4164	12.381	+	6.54924	0.721712	Q9Y365	9.4	STARD10	10809	START domain-containing protein 10 OS=Homo sapiens (Human) OX=9606 GN=STARD10 PE=1 SV=2	ENSG00000214530.8	Color2 [DarkGray]	1	4	FALSE	11	88.55	metabolic process;regulation of biological process;transport	cytoplasm;cytosol;membrane	protein binding	Pf01852		Synthesis of PC		5	0	82.497	35	10	24	10	291	1
11.9729	12.0032	11.9794	11.8858	11.9186	11.9176	12.0572	12.1065	12.1002	12.8026	12.8122	12.7921	+	5.7639	0.714304	P62847	8.1	RPS24	6229	40S ribosomal protein S24 OS=Homo sapiens (Human) OX=9606 GN=RPS24 PE=1 SV=1	ENSG00000138326.18	Color2 [DarkGray]	1	4	FALSE	10	78.1	cell organization and biogenesis;metabolic process;transport	cytosol;membrane;nucleus;ribosome	protein binding;RNA binding;structural molecule activity	Pf01282	Ribosome	Eukaryotic Translation Termination;Formation of a pool of free 40S subunits;Formation of the ternary complex, and subsequently, the 43S complex;GTP hydrolysis and joining of the 60S ribosomal subunit;L13a-mediated translational silencing of Ceruloplasmin expression;Major pathway of rRNA processing in the nucleolus and cytosol;Nonsense Mediated Decay (NMD) enhanced by the Exon Junction Complex (EJ…	Cytoplasmic Ribosomal Proteins	38	0	53.183	30	5	22	5	133	1
5.70145	5.55948	5.99695	5.69131	6.21449	6.68071	5.90238	5.80725	4.29208	5.96324	6.55364	5.62773	+	0.536085	0.714297	Q9C0B0		UNK	85451	RING finger protein unkempt homolog OS=Homo sapiens (Human) OX=9606 GN=UNK PE=1 SV=2	ENSG00000132478.9	Color2 [DarkGray]	1	4	FALSE	17	4.1	cell organization and biogenesis;cellular component movement;regulation of biological process	cytoplasm	metal ion binding;RNA binding	Pf00642, Pf13920				0	0.003	3.695	4	2	1	2	810	1
6.68229	6.81378	6.8716	7.26021	7.08428	7.11998	6.57137	6.59991	6.67666	7.39489	7.31288	7.27891	+	3.97201	0.712913	Q9UPT6	0.5	MAPK8IP3	23162	C-Jun-amino-terminal kinase-interacting protein 3 OS=Homo sapiens (Human) OX=9606 GN=MAPK8IP3 PE=1 SV=3	ENSG00000138834.12	Color2 [DarkGray]	1	4	FALSE	16	27.57	cellular component movement;metabolic process;regulation of biological process;transport	cytoplasm;extracellular;membrane	catalytic activity;motor activity;protein binding;structural molecule activity	Pf00038, Pf01576, Pf02463, Pf03938, Pf04111, Pf04156, Pf05701, Pf05769, Pf05887, Pf07174, Pf07926, Pf09728, Pf09731, Pf09744, Pf09756, Pf10037, Pf12037, Pf13851, Pf13863, Pf13868, Pf15035	MAPK signaling pathway		MAPK Signaling Pathway	2	0	14.558	3	7	9	7	1336	1
7.36194	7.3837	7.40684	7.54689	7.41447	7.45861	7.34961	7.36807	7.45039	8.05745	8.20065	8.04658	+	3.58244	0.712204	Q14627		IL13RA2	3598	Interleukin-13 receptor subunit alpha-2 OS=Homo sapiens (Human) OX=9606 GN=IL13RA2 PE=1 SV=1	ENSG00000123496.7	Color2 [DarkGray]	1	4	FALSE	X	3.04	regulation of biological process;response to stimulus	extracellular;membrane	protein binding;receptor activity;signal transducer activity	Pf09240	Jak-STAT signaling pathway	Interleukin-4 and 13 signaling		5	0.036	1.712	2	2	1	2	380	1
6.04439	6.05961	6.0045	5.76553	5.39917	5.66959	5.3147	5.53916	5.34341	6.05528	6.23649	6.03782	+	2.76949	0.710778	Q9H3R0		KDM4C	23081	Lysine-specific demethylase 4C OS=Homo sapiens (Human) OX=9606 GN=KDM4C PE=1 SV=2	ENSG00000107077.18	Color2 [DarkGray]	1	4	FALSE	9	2.48	cell organization and biogenesis;metabolic process;regulation of biological process	nucleus	catalytic activity;metal ion binding;protein binding	Pf00628, Pf02373, Pf02375, Pf09465, Pf13771, Pf13831, Pf13832		Activated PKN1 stimulates transcription of AR (androgen receptor) regulated genes KLK2 and KLK3;HDMs demethylate histones		8	0.012	2.542	1	2	1	2	1056	1
7.0045	6.92837	7.05637	5.33628	5.53605	5.63227	7.84612	7.69279	7.7807	8.53216	8.48301	8.42206	+	3.68341	0.705875	Q02045		MYL5	4636	Myosin light chain 5 OS=Homo sapiens (Human) OX=9606 GN=MYL5 PE=2 SV=1	ENSG00000215375.6	Color2 [DarkGray]	1	4	FALSE	4	2.31	regulation of biological process	cytosol	metal ion binding;structural molecule activity	Pf00036, Pf13405, Pf13833	Focal adhesion;Leukocyte transendothelial migration;Regulation of actin cytoskeleton;Tight junction	Smooth Muscle Contraction		6	0.046	1.502	3	2	1	2	173	1
9.46903	9.41954	9.43233	9.27543	9.28563	9.28702	9.00506	9.05284	8.93605	9.7077	9.69923	9.70408	+	4.49764	0.705685	Q8NF91		SYNE1	23345	Nesprin-1 OS=Homo sapiens (Human) OX=9606 GN=SYNE1 PE=1 SV=4	ENSG00000131018.22	Color2 [DarkGray]	1	4	FALSE	6	19.34	cell differentiation;cell organization and biogenesis	cytoplasm;cytoskeleton;Golgi;membrane;nucleus	protein binding;RNA binding	Pf00307, Pf00435, Pf10541		Meiotic synapsis		4	0	12.803	1	6	6	6	8797	1
8.64782	8.71802	8.63771	8.47167	8.42375	8.3015	8.74483	8.81346	8.73708	9.5076	9.48462	9.41447	+	4.34386	0.703773	Q99618		CDCA3	83461	Cell division cycle-associated protein 3 OS=Homo sapiens (Human) OX=9606 GN=CDCA3 PE=1 SV=1	ENSG00000111665.11	Color2 [DarkGray]	1	4	FALSE	12	9.81	cell division;metabolic process	cytoplasm;cytosol	protein binding					0	0	13.653	13	4	3	4	268	1
7.43463	7.2114	7.31741	6.30743	6.40599	6.37504	6.69349	6.42794	6.6879	7.22786	7.26397	7.41954	+	2.57375	0.70068	Q96DN0		ERP27	121506	Endoplasmic reticulum resident protein 27 OS=Homo sapiens (Human) OX=9606 GN=ERP27 PE=1 SV=1	ENSG00000139055.6	Color2 [DarkGray]	1	4	FALSE	12	14.91		endoplasmic reticulum;organelle lumen	protein binding	Pf13848			Photodynamic therapy-induced unfolded protein response	1	0	12.652	12	3	3	3	273	1
6.56834	6.59991	6.65678	7.13237	6.83289	7.06393	6.84298	7.04658	7.05094	7.73471	7.56453	7.74079	+	2.83707	0.699846	P53675		CLTCL1	8218	Clathrin heavy chain 2 OS=Homo sapiens (Human) OX=9606 GN=CLTCL1 PE=1 SV=2	ENSG00000070371.15	Color2 [DarkGray]	1	4	FALSE	22	127.96	cell organization and biogenesis;regulation of biological process;response to stimulus;transport	cytosol;endosome;membrane	protein binding;signal transducer activity;structural molecule activity	Pf00637, Pf01394, Pf04053, Pf09268, Pf13838	Bacterial invasion of epithelial cells;Endocrine and other factor-regulated calcium reabsorption;Endocytosis;Huntington's disease;Lysosome;Synaptic vesicle cycle	Cargo recognition for clathrin-mediated endocytosis;EPH-ephrin mediated repulsion of cells;Formation of annular gap junctions	Synaptic Vesicle Pathway	19	0	115.283	10	19	36	19	1640	1
5.57289	5.48864	5.8125	4.99548	4.79701	4.80219	3.85798	4.23266	4.34341	4.83794	4.87283	4.82273	+	2.04419	0.699817	Q9H227		GBA3	57733	Cytosolic beta-glucosidase OS=Homo sapiens (Human) OX=9606 GN=GBA3 PE=1 SV=2		Color2 [DarkGray]	1	4	FALSE	4	3.23	metabolic process;regulation of biological process	cytoplasm;cytosol	catalytic activity;protein binding	Pf00232	Metabolic pathways;Starch and sucrose metabolism	Glycosphingolipid metabolism		6	0.011	2.642	2	2	1	2	469	1
11.6538	11.6022	11.6422	11.22	11.1484	11.2027	10.9457	10.9535	10.9529	11.6197	11.6822	11.647	+	5.55428	0.69897	P78330	0.4	PSPH	5723	Phosphoserine phosphatase OS=Homo sapiens (Human) OX=9606 GN=PSPH PE=1 SV=2	ENSG00000146733.13	Color2 [DarkGray]	1	4	FALSE	7	51.94	metabolic process;response to stimulus	cytoplasm;cytosol	catalytic activity;metal ion binding;protein binding	Pf00702, Pf05822, Pf11019, Pf12710, Pf13419	Biosynthesis of amino acids;Carbon metabolism;Glycine, serine and threonine metabolism;Metabolic pathways	Serine biosynthesis	Trans-sulfuration and one carbon metabolism	9	0	57.552	39	8	14	8	225	1
12.1156	12.1103	12.1112	11.4536	11.4926	11.4932	11.8858	11.8283	11.7906	12.5246	12.5559	12.5203	+	4.70323	0.698688	Q9BWD1	0.5	ACAT2	39	Acetyl-CoA acetyltransferase, cytosolic OS=Homo sapiens (Human) OX=9606 GN=ACAT2 PE=1 SV=2	ENSG00000120437.8	Color2 [DarkGray]	1	4	FALSE	6	109.84	metabolic process	cytoplasm;cytosol;mitochondrion;nucleus	catalytic activity;protein binding	Pf00108, Pf00109, Pf02803	Butanoate metabolism;Carbon metabolism;Fat digestion and absorption;Fatty acid degradation;Fatty acid metabolism;Glyoxylate and dicarboxylate metabolism;Lysine degradation;Metabolic pathways;Propanoate metabolism;Pyruvate metabolism;Synthesis and degradation of ketone bodies;Terpenoid backbone biosynthesis;Tryptophan metabolism;Valine, leucine and isoleucine degradation	Cholesterol biosynthesis		18	0	83.57	42	12	29	12	397	1
8.65356	8.67525	8.57137	9.09935	9.10905	9.12877	8.63081	8.62169	8.62826	9.29209	9.36326	9.32125	+	5.32631	0.698613	Q9Y4D8	0.4	HECTD4	283450	Probable E3 ubiquitin-protein ligase HECTD4 OS=Homo sapiens (Human) OX=9606 GN=HECTD4 PE=1 SV=5		Color2 [DarkGray]	1	4	FALSE	12	3.51	metabolic process	cytoplasm;membrane	catalytic activity;protein binding	Pf00622, Pf00632				0	0	7.607	1	4	4	4	3996	1
10.4364	10.4776	10.5391	10.0831	10.0246	10.0497	10.6358	10.6958	10.6531	11.3755	11.3482	11.3417	+	5.33036	0.693543	Q86TM6		SYVN1	84447	E3 ubiquitin-protein ligase synoviolin OS=Homo sapiens (Human) OX=9606 GN=SYVN1 PE=1 SV=2	ENSG00000162298.18	Color2 [DarkGray]	1	4	FALSE	11	27.84	metabolic process;regulation of biological process;response to stimulus;transport	endoplasmic reticulum;membrane	catalytic activity;metal ion binding;protein binding	Pf00097, Pf12678, Pf12861, Pf12906, Pf13445, Pf13639, Pf13920, Pf13923, Pf14634	Protein processing in endoplasmic reticulum;Ubiquitin mediated proteolysis	ER Quality Control Compartment (ERQC);Hedgehog ligand biogenesis;Hh mutants that don't undergo autocatalytic processing are degraded by ERAD;XBP1(S) activates chaperone genes		18	0	15.294	6	6	9	6	617	1
10.4907	10.6397	10.3801	9.4187	9.61047	9.51471	9.49825	9.42626	9.51983	10.1957	10.1731	10.1518	+	4.62255	0.692074	Q6Q788		APOA5	116519	Apolipoprotein A-V OS=Homo sapiens (Human) OX=9606 GN=APOA5 PE=1 SV=1	ENSG00000110243.11	Color2 [DarkGray]	1	4	FALSE	11	5.08	cell organization and biogenesis;metabolic process;regulation of biological process;response to stimulus;transport	extracellular;organelle lumen	enzyme regulator activity;protein binding;transporter activity	Pf01442	PPAR signaling pathway	Assembly of active LPL and LIPC lipase complexes;Chylomicron remodeling;Post-translational protein phosphorylation;PPARA activates gene expression;Regulation of Insulin-like Growth Factor (IGF) transport and uptake by Insulin-like Growth Factor Binding Proteins (IGFBPs)	PPAR Alpha Pathway;PPAR signaling pathway;Statin Pathway	17	0.058	1.296	3	2	2	2	366	1
8.84768	8.59954	8.65141	7.4363	7.66249	7.52669	10.1908	10.134	10.062	10.9021	10.8349	10.726	+	3.39753	0.692001	P10412		HIST1H1E	3008	Histone H1.4 OS=Homo sapiens (Human) OX=9606 GN=H1-4 PE=1 SV=2	ENSG00000168298.6	Color2 [DarkGray]	1	4	FALSE	6	205.9	cell organization and biogenesis;metabolic process;regulation of biological process	chromosome;nucleus	DNA binding;metal ion binding;nucleotide binding;protein binding;RNA binding	Pf00538		Activation of DNA fragmentation factor;Formation of Senescence-Associated Heterochromatin Foci (SAHF)	Pathways Affected in Adenoid Cystic Carcinoma	11	0	40.016	28	8	61	8	219	1
9.41595	9.54901	9.38952	9.37417	9.38457	9.41172	9.57289	9.64782	9.58177	10.2444	10.3344	10.2916	+	4.39995	0.689302	Q05823	2.6	RNASEL	6041	2-5A-dependent ribonuclease OS=Homo sapiens (Human) OX=9606 GN=RNASEL PE=1 SV=2	ENSG00000135828.11	Color2 [DarkGray]	1	4	FALSE	1	19.54	cell differentiation;defense response;metabolic process;regulation of biological process;response to stimulus	cytoplasm;cytosol;mitochondrion;organelle lumen	catalytic activity;metal ion binding;nucleotide binding;protein binding;RNA binding	Pf00023, Pf00069, Pf06479, Pf07714, Pf12796, Pf13606, Pf13637, Pf13857	Hepatitis C;Herpes simplex infection;Influenza A;NOD-like receptor signaling pathway	Interferon alpha/beta signaling	Senescence and Autophagy in Cancer	9	0	23.606	10	7	6	7	741	1
11.2257	11.2557	11.2773	10.6251	10.6001	10.6665	10.5305	10.4799	10.4898	11.2215	11.1928	11.1507	+	4.93508	0.688239	Q9BYE9		CDHR2	54825	Cadherin-related family member 2 OS=Homo sapiens (Human) OX=9606 GN=CDHR2 PE=1 SV=2	ENSG00000074276.10	Color2 [DarkGray]	1	4	FALSE	5	54.5	cell differentiation;cell organization and biogenesis;regulation of biological process	membrane	metal ion binding;protein binding	Pf00028				0	0	54.502	11	13	16	13	1310	1
6.75008	6.25287	6.01279	6.30043	5.09107	5.38864	5.88782	4.50843	5.34508	5.99007	5.19853	6.59021	+	0.525296	0.67916	Q9Y3M8		STARD13	90627	StAR-related lipid transfer protein 13 OS=Homo sapiens (Human) OX=9606 GN=STARD13 PE=1 SV=2	ENSG00000133121.20	Color2 [DarkGray]	1	4	FALSE	13	3.02	cellular component movement;regulation of biological process;response to stimulus	cytoplasm;cytosol;membrane;mitochondrion	enzyme regulator activity;protein binding	Pf00620, Pf01852, Pf07647		Rho GTPase cycle		3	0.004	3.497	2	2	1	2	1113	1
6.86542	6.81506	6.86666	7.31288	7.16088	7.14057	5.83289	5.92125	5.96116	6.67948	6.50938	6.54998	+	3.3447	0.674513	Q01484		ANK2	287	Ankyrin-2 OS=Homo sapiens (Human) OX=9606 GN=ANK2 PE=1 SV=4	ENSG00000145362.17	Color2 [DarkGray]	1	4	FALSE	4	16.39	cell communication;cell organization and biogenesis;cellular homeostasis;regulation of biological process;response to stimulus;transport	cytoplasm;cytoskeleton;cytosol;endosome;membrane;mitochondrion;nucleus;vacuole	protein binding;structural molecule activity	Pf00023, Pf00531, Pf00791, Pf04621, Pf05109, Pf05539, Pf09726, Pf12737, Pf12796, Pf13606, Pf13637, Pf13857, Pf15279, Pf15427, Pf15440, Pf15449	Proteoglycans in cancer	COPI-mediated anterograde transport;Interaction between L1 and Ankyrins		13	0	16.065	2	7	7	7	3957	1
7.17692	6.89239	7.24508	6.66676	6.46761	6.29829	7.31016	7.56377	7.41193	8.1236	8.09381	8.09064	+	3.08419	0.674066	Q92851		CASP10	843	Caspase-10 OS=Homo sapiens (Human) OX=9606 GN=CASP10 PE=1 SV=3	ENSG00000003400.14	Color2 [DarkGray]	1	4	FALSE	2	5	cell death;metabolic process;regulation of biological process;response to stimulus	cytosol	catalytic activity;protein binding	Pf00656, Pf01335	Apoptosis;Hepatitis B;RIG-I-like receptor signaling pathway;TNF signaling pathway;Tuberculosis	FasL/ CD95L signaling;NF-kB activation through FADD/RIP-1 pathway mediated by caspase-8 and -10;TP53 Regulates Transcription of Caspase Activators and Caspases;TRAIL signaling	Apoptosis;Fas Ligand (FasL) pathway and Stress induction of Heat Shock Proteins (HSP) regulation;RIG-I-like Receptor Signaling	22	0	6.343	3	2	1	2	521	1
9.1249	8.95623	9.00394	8.87713	8.9747	8.96723	8.61139	8.49905	8.65033	9.19279	9.17941	9.37308	+	2.9924	0.661502	Q92918		MAP4K1	11184	Mitogen-activated protein kinase kinase kinase kinase 1 OS=Homo sapiens (Human) OX=9606 GN=MAP4K1 PE=1 SV=1	ENSG00000282928.1;ENSG00000104814.12	Color2 [DarkGray]	1	4	FALSE	19;CHR_HG26_PATCH	3.04	cell proliferation;metabolic process;regulation of biological process;response to stimulus	cytoplasm;membrane	catalytic activity;nucleotide binding;protein binding;signal transducer activity	Pf00069, Pf00780, Pf07714	MAPK signaling pathway		Angiopoietin Like Protein 8 Regulatory Pathway;B Cell Receptor Signaling Pathway;Cardiac Hypertrophic Response;EGF/EGFR Signaling Pathway;Insulin Signaling;MAPK Signaling Pathway;Signaling of Hepatocyte Growth Factor Receptor;T-Cell antigen Receptor (TCR) Signaling Pathway;TGF-beta Signaling Pathway	10	0.023	2.042	1	2	1	2	833	1
7.26491	7.11998	7.08534	6.61324	6.4545	6.63662	6.48059	6.45943	6.55766	7.16792	7.2555	7.05528	+	3.27208	0.660343	P07225		PROS1	5627	Vitamin K-dependent protein S OS=Homo sapiens (Human) OX=9606 GN=PROS1 PE=1 SV=1	ENSG00000184500.14	Color2 [DarkGray]	1	4	FALSE	3	5.96	cellular component movement;coagulation;metabolic process;regulation of biological process;transport	cell surface;extracellular;membrane;organelle lumen	enzyme regulator activity;metal ion binding	Pf00054, Pf00594, Pf02210, Pf06247, Pf07645, Pf12662, Pf12947, Pf14670	Complement and coagulation cascades	Cell surface interactions at the vascular wall;Common Pathway of Fibrin Clot Formation;Gamma-carboxylation of protein precursors;Platelet degranulation;Regulation of Complement cascade;Removal of aminoterminal propeptides from gamma-carboxylated proteins;Transport of gamma-carboxylated protein precursors from the endoplasmic reticulum to the Golgi apparatus	Complement and Coagulation Cascades	20	0	6.171	3	3	2	3	676	1
10.4258	10.3962	10.4447	9.42605	9.50104	9.4814	9.15482	9.23554	9.18289	9.83999	9.89754	9.80607	+	4.29069	0.656785	O75264	0	C19orf77;SMIM24	284422	Small integral membrane protein 24 OS=Homo sapiens (Human) OX=9606 GN=SMIM24 PE=2 SV=2	ENSG00000095932.6	Color2 [DarkGray]	1	4	FALSE	19	22.34		membrane		Pf10034				0	0	19.667	18	3	5	3	130	1
9.94383	9.82464	9.85097	9.50442	9.66977	9.52258	9.84235	9.82798	9.82893	10.5226	10.5096	10.427	+	4.56344	0.653299	P05204	0.9	HMGN2	3151	Non-histone chromosomal protein HMG-17 OS=Homo sapiens (Human) OX=9606 GN=HMGN2 PE=1 SV=3	ENSG00000198830.10	Color2 [DarkGray]	1	4	FALSE	1	30.18		chromosome;cytoplasm;nucleus	DNA binding;protein binding;RNA binding					0	0	16.538	31	4	8	4	90	1
6.17193	6.2854	6.10434	5.6865	5.64386	6.23074	6.86295	7.16993	7.03562	7.55075	7.71562	7.74214	+	2.4204	0.64667	Q8WUH2		TGFBRAP1	9392	Transforming growth factor-beta receptor-associated protein 1 OS=Homo sapiens (Human) OX=9606 GN=TGFBRAP1 PE=1 SV=1	ENSG00000135966.12	Color2 [DarkGray]	1	4	FALSE	2	5.17	cell organization and biogenesis;regulation of biological process;response to stimulus;transport	cytoplasm;endosome;membrane	protein binding	Pf00637, Pf00780, Pf10366, Pf10367				0	0.003	3.651	2	3	2	3	860	1
11.5499	11.5322	11.5598	10.5449	10.4971	10.5633	10.5496	10.5994	10.5476	11.2149	11.1762	11.2432	+	4.82212	0.645939	Q14435		GALNT3	2591	Polypeptide N-acetylgalactosaminyltransferase 3 OS=Homo sapiens (Human) OX=9606 GN=GALNT3 PE=1 SV=2	ENSG00000115339.13	Color2 [DarkGray]	1	4	FALSE	2	36.52	metabolic process;regulation of biological process;response to stimulus	Golgi;membrane	catalytic activity;metal ion binding;protein binding	Pf00535, Pf00652, Pf02709, Pf10111	Metabolic pathways;Mucin type O-glycan biosynthesis	Defective GALNT3 causes familial hyperphosphatemic tumoral calcinosis (HFTC);FGFR3c ligand binding and activation;O-linked glycosylation of mucins		16	0	40.129	13	10	10	10	633	1
6.38024	6.26303	6.30012	5.58195	5.71973	5.8505	5.52669	5.48543	5.51412	6.30561	6.08746	6.06609	+	2.9419	0.644305	A0A0U1RRE5		LOC550643;LINC01420;NBDY	550643	Negative regulator of P-body association OS=Homo sapiens (Human) OX=9606 GN=NBDY PE=1 SV=1	ENSG00000204272.12	Color2 [DarkGray]	1	4	FALSE	X	5.94	metabolic process;regulation of biological process	cytoplasm	protein binding					0	0.001	4.841	51	3	2	3	68	1
11.2385	11.237	11.2477	11.1711	11.1713	11.1838	11.665	11.6913	11.6826	12.3395	12.3042	12.3252	+	6.0226	0.64331	Q9H6F5		CCDC86	79080	Coiled-coil domain-containing protein 86 OS=Homo sapiens (Human) OX=9606 GN=CCDC86 PE=1 SV=1	ENSG00000110104.11	Color2 [DarkGray]	1	4	FALSE	11	86.26		nucleus	protein binding;RNA binding					0	0	69.27	55	14	22	14	360	1
9.30424	9.28725	9.29783	8.63699	8.79766	8.6872	8.17592	8.21626	8.26068	8.89754	8.82464	8.85081	+	4.40858	0.640042	Q8TAD7		C12orf75	387882	Overexpressed in colon carcinoma 1 protein OS=Homo sapiens (Human) OX=9606 GN=OCC1 PE=1 SV=2	ENSG00000235162.8	Color2 [DarkGray]	1	4	FALSE	12	8.54				Pf15506				0	0	11.407	19	2	2	2	63	1
10.4846	10.4353	10.5423	9.74265	9.72537	9.71442	9.92896	9.88539	9.98042	10.5644	10.5681	10.582	+	4.66461	0.639919	Q15493	4.3	RGN	9104	Regucalcin OS=Homo sapiens (Human) OX=9606 GN=RGN PE=1 SV=1	ENSG00000130988.12	Color2 [DarkGray]	1	4	FALSE	X	47.59	cellular homeostasis;metabolic process;regulation of biological process	cytoplasm;cytosol;extracellular;nucleus	catalytic activity;enzyme regulator activity;metal ion binding	Pf08450	Ascorbate and aldarate metabolism;Carbon metabolism;Metabolic pathways;Pentose phosphate pathway			4	0	53.271	30	8	12	8	299	1
5.33628	5.64962	5.72792	4.853	5.06609	4.65535	4.51096	4.38543	4.39232	5.0917	5.41616	4.70044	+	1.41317	0.639865	Q9UIL1		SCOC	60592	Short coiled-coil protein OS=Homo sapiens (Human) OX=9606 GN=SCOC PE=1 SV=2	ENSG00000153130.17	Color2 [DarkGray]	1	4	FALSE	4	5.93	metabolic process;regulation of biological process	cytoplasm;cytosol;endosome;Golgi;membrane	protein binding	Pf04111, Pf10211, Pf10224		Retrograde transport at the Trans-Golgi-Network		4	0	8.569	13	2	1	2	159	1
8.51175	8.55305	8.63008	8.09276	7.89178	8.01737	7.80413	7.71218	7.87774	8.42122	8.44667	8.44336	+	3.71571	0.639064	Q9H190	0.2	SDCBP2	27111	Syntenin-2 OS=Homo sapiens (Human) OX=9606 GN=SDCBP2 PE=1 SV=2	ENSG00000125775.14	Color2 [DarkGray]	1	4	FALSE	20	6.89	cell proliferation;regulation of biological process;response to stimulus;transport	cytoplasm;membrane;nucleus	protein binding	Pf00595				0	0	7.288	6	3	2	3	292	1
7.87467	8.01402	8.06985	7.06609	7.09487	7.14975	6.57137	6.71287	6.59842	7.23074	7.29646	7.26772	+	3.75393	0.637417	O94956		SLCO2B1	11309	Solute carrier organic anion transporter family member 2B1 OS=Homo sapiens (Human) OX=9606 GN=SLCO2B1 PE=1 SV=2		Color2 [DarkGray]	1	4	FALSE	11	8.53	transport	membrane	protein binding;transporter activity	Pf03137, Pf07690		Transport of organic anions	Farnesoid X Receptor Pathway	5	0	8.611	4	3	2	3	709	1
6.41486	5.70809	5.06167	4.63547	5.09237	4.96391	5.9022	4.61199	6.19083	5.91358	6.65475	6.04427	+	0.520724	0.635858	Q96EU7		C1GALT1C1	29071	C1GALT1-specific chaperone 1 OS=Homo sapiens (Human) OX=9606 GN=C1GALT1C1 PE=1 SV=1	ENSG00000171155.7	Color2 [DarkGray]	1	4	FALSE	X	0	cell organization and biogenesis;metabolic process	membrane	catalytic activity;protein binding		Metabolic pathways;Mucin type O-glycan biosynthesis	Defective C1GALT1C1 causes Tn polyagglutination syndrome (TNPS);O-linked glycosylation of mucins		10	0.054	1.363	7	2	1	2	318	1
7.49905	7.40173	7.47492	7.68159	7.6014	7.81186	8.01903	7.95884	7.96924	8.55804	8.66356	8.63154	+	4.20167	0.635339	P57721		PCBP3	54039	Poly(rC)-binding protein 3 OS=Homo sapiens (Human) OX=9606 GN=PCBP3 PE=2 SV=2	ENSG00000183570.16	Color2 [DarkGray]	1	4	FALSE	21	154.52	metabolic process;regulation of biological process	cytoplasm;cytosol;nucleus	DNA binding;RNA binding	Pf00013, Pf13014				0	0	97.518	23	9	45	9	371	1
10.2937	10.3106	10.3356	9.99166	9.91289	9.9737	10.5718	10.6066	10.5527	11.1849	11.2081	11.2237	+	5.26699	0.628507	O75884	1.7	RBBP9	10741	Serine hydrolase RBBP9 OS=Homo sapiens (Human) OX=9606 GN=RBBP9 PE=1 SV=2	ENSG00000089050.15	Color2 [DarkGray]	1	4	FALSE	20	23.07	regulation of biological process	cytoplasm;nucleus	catalytic activity;protein binding					0	0	19.674	25	5	7	5	186	1
11.038	10.999	11.1198	10.1995	10.1321	10.1572	10.293	10.2263	10.2547	10.8753	10.9138	10.8694	+	4.91084	0.62818	P57735		RAB25	57111	Ras-related protein Rab-25 OS=Homo sapiens (Human) OX=9606 GN=RAB25 PE=1 SV=2	ENSG00000132698.14	Color2 [DarkGray]	1	4	FALSE	1	42.63	cell organization and biogenesis;regulation of biological process;response to stimulus;transport	membrane	catalytic activity;nucleotide binding;protein binding	Pf00025, Pf00071, Pf01926, Pf04670, Pf08477, Pf13401		RAB geranylgeranylation		3	0	43.302	32	7	13	7	213	1
8.77972	8.73302	8.79863	8.21043	8.21675	8.28263	8.73302	8.54998	8.58346	9.20016	9.31628	9.22906	+	3.157	0.626351	P43003		SLC1A3	6507	Excitatory amino acid transporter 1 OS=Homo sapiens (Human) OX=9606 GN=SLC1A3 PE=1 SV=1	ENSG00000079215.13	Color2 [DarkGray]	1	4	FALSE	5	20.23	cell communication;cell organization and biogenesis;metabolic process;regulation of biological process;response to stimulus;transport	cell surface;membrane	metal ion binding;transporter activity	Pf00375	Glutamatergic synapse	Astrocytic Glutamate-Glutamine Uptake And Metabolism;Defective SLC1A3 causes episodic ataxia 6 (EA6);Glutamate Neurotransmitter Release Cycle;Transport of inorganic cations/anions and amino acids/oligopeptides	Sudden Infant Death Syndrome (SIDS) Susceptibility Pathways;Synaptic Vesicle Pathway	16	0	21.089	7	5	5	5	542	1
8.10014	8.10696	8.2114	8.01402	7.85736	7.97384	7.7866	7.66676	7.7046	8.29875	8.36282	8.36588	+	3.937	0.623169	P20936		RASA1	5921	Ras GTPase-activating protein 1 OS=Homo sapiens (Human) OX=9606 GN=RASA1 PE=1 SV=1	ENSG00000145715.14	Color2 [DarkGray]	1	4	FALSE	5	7.34	cell differentiation;cell organization and biogenesis;metabolic process;regulation of biological process;response to stimulus	cytoplasm;cytosol;membrane	catalytic activity;enzyme regulator activity;protein binding	Pf00017, Pf00018, Pf00168, Pf00169, Pf00616, Pf14604	Axon guidance;MAPK signaling pathway;Ras signaling pathway	Downstream signal transduction;EPHB-mediated forward signaling;Interleukin-20 family signaling;PTK6 Regulates RHO GTPases, RAS GTPase and MAP kinases;Regulation of RAS by GAPs;Signaling by RAS mutants;VEGFR2 mediated cell proliferation	EGF/EGFR Signaling Pathway;EPO Receptor Signaling;MAPK Signaling Pathway;PDGF Pathway;Rac1/Pak1/p38/MMP-2 pathway;Signaling of Hepatocyte Growth Factor Receptor;T-Cell Receptor and Co-stimulatory Signaling	36	0	8.435	3	4	3	4	1047	1
7.42459	7.46271	7.56986	7.75422	7.64458	7.68299	6.63662	6.66391	6.62936	7.24127	7.29186	7.2555	+	5.33607	0.619579	Q8NFT2		STEAP2	261729	Metalloreductase STEAP2 OS=Homo sapiens (Human) OX=9606 GN=STEAP2 PE=1 SV=3	ENSG00000157214.13	Color2 [DarkGray]	1	4	FALSE	7	2.2	metabolic process;response to stimulus;transport	cytosol;endosome;membrane	catalytic activity;metal ion binding;transporter activity	Pf01794, Pf03807	Mineral absorption	Transferrin endocytosis and recycling	Copper homeostasis	5	0.016	2.369	2	2	1	2	490	1
6.35888	5.50692	5.28714	5.56776	6.93712	5.51366	5.04286	5.80416	5.9314	6.45816	6.27669	5.89927	+	0.894057	0.618567	P40189		IL6ST	3572	Interleukin-6 receptor subunit beta OS=Homo sapiens (Human) OX=9606 GN=IL6ST PE=1 SV=2	ENSG00000134352.19	Color2 [DarkGray]	1	4	FALSE	5	4.75	metabolic process;regulation of biological process;response to stimulus	extracellular;membrane	protein binding;receptor activity;signal transducer activity	Pf00041, Pf06328, Pf09067, Pf09240	Cytokine-cytokine receptor interaction;Jak-STAT signaling pathway;Signaling pathways regulating pluripotency of stem cells;Viral carcinogenesis	IL-6-type cytokine receptor ligand interactions;Interleukin-20 family signaling;Interleukin-35 Signalling;MAPK1 (ERK2) activation;MAPK3 (ERK1) activation	Adipogenesis;ESC Pluripotency Pathways;IL-6 signaling pathway;Interleukin-11 Signaling Pathway;MicroRNAs in cardiomyocyte hypertrophy;Oncostatin M Signaling Pathway;Physiological and Pathological Hypertrophy of the Heart;Senescence and Autophagy in Cancer	26	0	8.482	3	2	1	2	918	1
6.67525	6.62352	6.76155	5.67243	5.29646	5.38888	5.83794	5.72792	5.96116	6.2114	6.55305	6.61324	+	1.91209	0.616889	P03973		SLPI	6590	Antileukoproteinase OS=Homo sapiens (Human) OX=9606 GN=SLPI PE=1 SV=2	ENSG00000124107.5	Color2 [DarkGray]	1	4	FALSE	20	2.66	defense response;regulation of biological process;response to stimulus;transport	extracellular;Golgi;organelle lumen	DNA binding;enzyme regulator activity;protein binding;RNA binding	Pf00095		Neutrophil degranulation		3	0.033	1.779	5	2	1	2	132	1
9.22304	9.24531	9.34806	8.88631	8.69523	8.84172	9.77972	9.76802	9.85751	10.4279	10.4055	10.4182	+	4.54555	0.615439	P39210	0.9	MPV17	4358	Protein Mpv17 OS=Homo sapiens (Human) OX=9606 GN=MPV17 PE=1 SV=1	ENSG00000115204.14	Color2 [DarkGray]	1	4	FALSE	2	13.18	cell organization and biogenesis;regulation of biological process;response to stimulus	membrane;mitochondrion		Pf04117	Peroxisome			1	0	11.283	22	4	4	4	176	1
5.76818	5.73064	5.58195	5.86047	5.61471	5.75221	5.92125	5.88509	5.90929	6.51728	6.50938	6.5345	+	5.92786	0.615176	Q9UI43		FTSJ2;MRM2	29960	rRNA methyltransferase 2, mitochondrial OS=Homo sapiens (Human) OX=9606 GN=MRM2 PE=1 SV=1	ENSG00000122687.17	Color2 [DarkGray]	1	4	FALSE	7	5.51	cell proliferation;metabolic process	mitochondrion;organelle lumen	catalytic activity	Pf01728, Pf14314		rRNA modification in the mitochondrion		4	0	5.019	7	3	2	3	246	1
7.08746	7.17592	7.26115	6.59842	6.7761	6.7252	7.40939	7.33718	7.15076	7.90509	7.85112	7.97556	+	2.70263	0.611481	P13688		CEACAM1	634	Carcinoembryonic antigen-related cell adhesion molecule 1 OS=Homo sapiens (Human) OX=9606 GN=CEACAM1 PE=1 SV=2	ENSG00000079385.21	Color2 [DarkGray]	1	4	FALSE	19	20.52	cell proliferation;cellular component movement;metabolic process;regulation of biological process;response to stimulus;transport	cell surface;extracellular;membrane	protein binding;transporter activity	Pf00047, Pf07679, Pf07686, Pf13895, Pf13927		Cell surface interactions at the vascular wall;Fibronectin matrix formation;Neutrophil degranulation		7	0	15.646	7	4	4	4	526	1
6.25361	6.36632	6.5157	5.04876	4.91648	5.1334	4.97728	5.35403	4.926	5.87774	5.48864	5.71149	+	1.58468	0.606858	Q96CX6		LRRC58	116064	Leucine-rich repeat-containing protein 58 OS=Homo sapiens (Human) OX=9606 GN=LRRC58 PE=1 SV=2	ENSG00000163428.3	Color2 [DarkGray]	1	4	FALSE	3	4.89			protein binding	Pf12799, Pf13855				0	0	7.755	4	2	1	2	371	1
11.6433	11.6386	11.675	10.7947	10.7618	10.8354	10.8139	10.7731	10.8131	11.3777	11.4288	11.4127	+	5.13384	0.606382	Q96GE6	0.4	CALML4	91860	Calmodulin-like protein 4 OS=Homo sapiens (Human) OX=9606 GN=CALML4 PE=2 SV=3	ENSG00000129007.14	Color2 [DarkGray]	1	4	FALSE	15	33.35			metal ion binding	Pf13499, Pf13833, Pf14658	Adrenergic signaling in cardiomyocytes;Alcoholism;Aldosterone synthesis and secretion;Alzheimer's disease;Amphetamine addiction;Calcium signaling pathway;cAMP signaling pathway;cGMP-PKG signaling pathway;Circadian entrainment;Dopaminergic synapse;Estrogen signaling pathway;Gastric acid secretion;Glioma;Glucagon signaling pathway;GnRH signaling pathway;Inflammatory mediator regulation of TRP chann…			32	0	25.945	30	8	12	8	196	1
6.91528	6.94837	6.64674	5.83289	5.72792	6.43796	6.88996	7.53138	7.3906	7.82909	7.91827	7.87406	+	1.4293	0.603158	O75795	4	UGT2B17	7367	UDP-glucuronosyltransferase 2B17 OS=Homo sapiens (Human) OX=9606 GN=UGT2B17 PE=1 SV=1	ENSG00000197888.2	Color2 [DarkGray]	1	4	FALSE	4	2.29	metabolic process	endoplasmic reticulum;membrane	catalytic activity	Pf00201, Pf04101	Ascorbate and aldarate metabolism;Chemical carcinogenesis;Drug metabolism - cytochrome P450;Drug metabolism - other enzymes;Metabolic pathways;Metabolism of xenobiotics by cytochrome P450;Pentose and glucuronate interconversions;Porphyrin and chlorophyll metabolism;Retinol metabolism;Steroid hormone biosynthesis	Glucuronidation	Glucuronidation;Metapathway biotransformation	16	0.001	4.429	3	3	2	3	530	1
12.8923	12.8656	12.8907	12.2609	12.297	12.2731	12.2818	12.253	12.2828	12.8714	12.9014	12.8496	+	5.33011	0.601573	O94925	3.3	GLS	2744	Glutaminase kidney isoform, mitochondrial OS=Homo sapiens (Human) OX=9606 GN=GLS PE=1 SV=1	ENSG00000115419.12	Color2 [DarkGray]	1	4	FALSE	2	168.17	cell communication;cell organization and biogenesis;metabolic process;regulation of biological process;response to stimulus;transport	cytoplasm;cytosol;mitochondrion;organelle lumen	catalytic activity;protein binding	Pf04960, Pf12796	Alanine, aspartate and glutamate metabolism;Arginine biosynthesis;Central carbon metabolism in cancer;D-Glutamine and D-glutamate metabolism;GABAergic synapse;Glutamatergic synapse;Metabolic pathways;MicroRNAs in cancer;Proximal tubule bicarbonate reclamation	Amino acid synthesis and interconversion (transamination);Glutamate Neurotransmitter Release Cycle;TP53 Regulates Metabolic Genes	Amino Acid metabolism	22	0	160.354	26	15	41	15	669	1
6.27426	6.33807	6.2817	5.98868	6.15987	6.19377	5.7761	5.926	5.57289	6.3733	6.42962	6.27426	+	2.23496	0.600728	P0C221		CCDC175	729665	Coiled-coil domain-containing protein 175 OS=Homo sapiens (Human) OX=9606 GN=CCDC175 PE=4 SV=2	ENSG00000151838.11	Color2 [DarkGray]	1	4	FALSE	14	3.19								0	0.043	1.586	1	2	1	2	793	1
5.73125	5.67504	5.40265	4.64731	5.62471	6.0109	5.40241	4.72878	5.40509	6.53643	5.61306	5.18834	+	0.586293	0.600515	P54259		ATN1	1822	Atrophin-1 OS=Homo sapiens (Human) OX=9606 GN=ATN1 PE=1 SV=3	ENSG00000111676.14	Color2 [DarkGray]	1	4	FALSE	12	6.3	cell death;metabolic process;regulation of biological process	cytoplasm;nucleus	DNA binding;protein binding	Pf03154		Regulation of PTEN gene transcription		5	0	7.264	4	3	2	3	1190	1
8.83479	8.77742	8.67525	7.27798	7.17692	7.38629	8.10852	7.7866	7.71218	8.4822	8.53916	8.385	+	2.00658	0.599686	P08263		GSTA1	2938	Glutathione S-transferase A1 OS=Homo sapiens (Human) OX=9606 GN=GSTA1 PE=1 SV=3	ENSG00000243955.5	Color2 [DarkGray]	1	4	FALSE	6	357.91	cell communication;cell differentiation;cell proliferation;metabolic process;regulation of biological process;response to stimulus;transport	cytoplasm;cytosol;extracellular;membrane;mitochondrion;nucleus;organelle lumen	antioxidant activity;catalytic activity;enzyme regulator activity;protein binding	Pf00043, Pf02798, Pf13417	Chemical carcinogenesis;Drug metabolism - cytochrome P450;Glutathione metabolism;Metabolism of xenobiotics by cytochrome P450;Platinum drug resistance	Glutathione conjugation	Estrogen metabolism;Glutathione metabolism;NRF2 pathway	12	0	132.689	47	13	110	13	222	1
13.0464	13.0374	13.0434	12.1817	12.1944	12.25	12.5392	12.5324	12.5081	13.1318	13.138	13.0979	+	5.54917	0.596023	P27216	0.7	ANXA13	312	Annexin A13 OS=Homo sapiens (Human) OX=9606 GN=ANXA13 PE=1 SV=3	ENSG00000104537.16	Color2 [DarkGray]	1	4	FALSE	8	117.15	cell differentiation;regulation of biological process	membrane	metal ion binding	Pf00191				0	0	93.282	54	19	37	19	316	1
13.3306	13.3138	13.3316	12.5382	12.5626	12.5794	12.5927	12.5813	12.5822	13.1921	13.1832	13.1594	+	6.24379	0.592854	P27487	5	DPP4	1803	Dipeptidyl peptidase 4 OS=Homo sapiens (Human) OX=9606 GN=DPP4 PE=1 SV=2	ENSG00000197635.9	Color2 [DarkGray]	1	4	FALSE	2	179.74	cellular component movement;defense response;metabolic process;regulation of biological process;response to stimulus	cell surface;extracellular;membrane	catalytic activity;protein binding;receptor activity	Pf00326, Pf00930, Pf01738, Pf12695, Pf12697	Protein digestion and absorption	Synthesis, secretion, and inactivation of Glucagon-like Peptide-1 (GLP-1);Synthesis, secretion, and inactivation of Glucose-dependent Insulinotropic Polypeptide (GIP)		6	0	138.283	28	23	52	23	766	1
6.23659	4.77121	5.58732	6.5153	5.51314	5.04708	6.1854	5.8352	5.45044	6.30684	5.8697	7.07039	+	0.652997	0.591964	Q9H1U9		SLC25A51	92014	Solute carrier family 25 member 51 OS=Homo sapiens (Human) OX=9606 GN=SLC25A51 PE=2 SV=1	ENSG00000122696.13	Color2 [DarkGray]	1	4	FALSE	9	3.16	transport	membrane;mitochondrion	transporter activity	Pf00153				0	0.009	2.87	3	2	1	2	297	1
7.16088	7.18884	7.11894	6.11894	6.40939	6.14771	6.56377	6.73064	6.55305	7.21043	7.19377	7.21626	+	3.28517	0.591	Q5K4L6				Solute carrier family 27 member 3 OS=Homo sapiens (Human) OX=9606 GN=SLC27A3 PE=2 SV=4		Color2 [DarkGray]	1	4	FALSE		7.38	metabolic process		catalytic activity	Pf00501, Pf13193				0	0	14.35	4	2	1	2	683	1
9.21189	9.26772	9.33092	8.14975	8.01067	8.11166	8.53993	8.61397	8.5519	9.23074	9.17692	9.07093	+	3.45778	0.590926	Q9UM44		HHLA2	11148	HERV-H LTR-associating protein 2 OS=Homo sapiens (Human) OX=9606 GN=HHLA2 PE=1 SV=1	ENSG00000114455.13	Color2 [DarkGray]	1	4	FALSE	3	11.17	regulation of biological process	membrane	protein binding	Pf07654, Pf07679				0	0	15.377	6	3	3	3	414	1
5.95884	6.17592	5.97499	5.48543	5.78921	5.59694	5.44956	5.48864	5.44626	5.89239	6.1375	6.12722	+	2.72254	0.590885	Q13496		MTM1	4534	Myotubularin OS=Homo sapiens (Human) OX=9606 GN=MTM1 PE=1 SV=2	ENSG00000171100.14	Color2 [DarkGray]	1	4	FALSE	X	6.89	cell organization and biogenesis;cellular homeostasis;metabolic process;regulation of biological process;transport	cytoplasm;cytosol;endosome;membrane	catalytic activity;protein binding	Pf02893, Pf06602	Inositol phosphate metabolism;Metabolic pathways;Phosphatidylinositol signaling system	Synthesis of PIPs at the early endosome membrane;Synthesis of PIPs at the late endosome membrane;Synthesis of PIPs at the plasma membrane		10	0	5.793	3	3	2	3	603	1
10.6424	10.6375	10.7145	10.1222	9.96376	10.0278	9.81218	9.9257	9.89042	10.5111	10.4224	10.4672	+	3.82104	0.590781	O75363	0.1	BCAS1	8537	Breast carcinoma-amplified sequence 1 OS=Homo sapiens (Human) OX=9606 GN=BCAS1 PE=1 SV=2	ENSG00000064787.13	Color2 [DarkGray]	1	4	FALSE	20	48.74		cytoplasm						0	0	66.929	21	9	11	9	584	1
11.709	11.7059	11.7795	10.9197	10.8556	10.9172	11.2558	11.2309	11.2783	11.8455	11.8611	11.8305	+	5.46268	0.590726	Q6UWP2	3	DHRS11	79154	Dehydrogenase/reductase SDR family member 11 OS=Homo sapiens (Human) OX=9606 GN=DHRS11 PE=1 SV=1	ENSG00000278535.4;ENSG00000275397.2	Color2 [DarkGray]	1	4	FALSE	17;CHR_HSCHR17_7_CTG4	56.68	metabolic process	extracellular	catalytic activity;nucleotide binding	Pf00106, Pf01370, Pf05368, Pf08659, Pf13460, Pf13561				0	0	59.782	34	9	15	9	260	1
9.00197	8.94749	9.09461	7.92778	7.97842	8.072	8.06016	7.9542	8.12153	8.57667	8.71184	8.61471	+	3.12947	0.589112	A6NDB9		PALM3	342979	Paralemmin-3 OS=Homo sapiens (Human) OX=9606 GN=PALM3 PE=1 SV=2	ENSG00000187867.8	Color2 [DarkGray]	1	4	FALSE	19	13.28	regulation of biological process;response to stimulus	cytoplasm;membrane	nucleotide binding;protein binding					0	0	18.573	6	4	3	4	673	1
12.4205	12.3932	12.4073	12.3722	12.3982	12.3791	12.3939	12.3827	12.3727	12.9822	12.9659	12.9633	+	6.57766	0.587339	P62081	2.1	RPS7	6201	40S ribosomal protein S7 OS=Homo sapiens (Human) OX=9606 GN=RPS7 PE=1 SV=1	ENSG00000171863.12	Color2 [DarkGray]	1	4	FALSE	2	94.79	cell organization and biogenesis;metabolic process;regulation of biological process;transport	cytoplasm;cytoskeleton;cytosol;membrane;nucleus;ribosome	protein binding;RNA binding;structural molecule activity	Pf01251	Ribosome	Eukaryotic Translation Termination;Formation of a pool of free 40S subunits;Formation of the ternary complex, and subsequently, the 43S complex;GTP hydrolysis and joining of the 60S ribosomal subunit;L13a-mediated translational silencing of Ceruloplasmin expression;Major pathway of rRNA processing in the nucleolus and cytosol;Nonsense Mediated Decay (NMD) enhanced by the Exon Junction Complex (EJ…	Cytoplasmic Ribosomal Proteins	39	0	58.893	59	12	31	12	194	1
9.97025	9.98042	9.96477	9.22086	9.17443	9.31628	9.26374	9.40024	9.3733	9.9472	9.93354	9.91004	+	3.76554	0.584502	P19075	0.7	TSPAN8	7103	Tetraspanin-8 OS=Homo sapiens (Human) OX=9606 GN=TSPAN8 PE=1 SV=1	ENSG00000127324.8	Color2 [DarkGray]	1	4	FALSE	12	30.77	regulation of biological process;response to stimulus	cell surface;membrane	protein binding	Pf00335			Extracellular vesicle-mediated signaling in recipient cells	1	0	25.168	16	5	8	5	237	1
6.85175	6.92362	6.93899	6.80478	6.84298	6.82018	5.99548	6.22497	5.99322	6.66391	6.58646	6.71149	+	2.62391	0.582734	Q15527		SURF2	6835	Surfeit locus protein 2 OS=Homo sapiens (Human) OX=9606 GN=SURF2 PE=1 SV=3		Color2 [DarkGray]	1	4	FALSE	9	3.12		membrane;nucleus		Pf05477				0	0.013	2.511	5	2	1	2	256	1
11.0054	11.0172	11.0405	10.0417	10.0837	10.1364	10.2153	10.1621	10.1862	10.7546	10.8063	10.7494	+	4.78049	0.582187	P12104		FABP2	2169	Fatty acid-binding protein, intestinal OS=Homo sapiens (Human) OX=9606 GN=FABP2 PE=1 SV=2		Color2 [DarkGray]	1	4	FALSE	4	24.81	metabolic process;transport	cytoplasm;cytosol	protein binding;transporter activity	Pf00061, Pf14651	Fat digestion and absorption;PPAR signaling pathway	Triglyceride catabolism		6	0	24.462	28	5	7	5	132	1
8.31922	8.32553	8.23074	7.86604	7.80864	7.87344	7.78529	7.69139	7.7662	8.28586	8.31061	8.38629	+	3.8124	0.579963	Q9P086		MED11	400569	Mediator of RNA polymerase II transcription subunit 11 OS=Homo sapiens (Human) OX=9606 GN=MED11 PE=1 SV=2	ENSG00000161920.9	Color2 [DarkGray]	1	4	FALSE	17	0	metabolic process;regulation of biological process	nucleus	catalytic activity;protein binding	Pf10280		PPARA activates gene expression;Transcriptional regulation of white adipocyte differentiation		6	0.047	1.474	6	2	1	2	117	1
11.2147	11.1935	11.1967	10.2959	10.1235	10.2726	8.86728	8.85798	8.99322	9.54612	9.4733	9.43838	+	3.37191	0.579773	P02647		APOA1	335	Apolipoprotein A-I OS=Homo sapiens (Human) OX=9606 GN=APOA1 PE=1 SV=1	ENSG00000118137.9	Color2 [DarkGray]	1	4	FALSE	11	27.32	cell organization and biogenesis;cell proliferation;cellular component movement;metabolic process;regulation of biological process;response to stimulus;transport	cell surface;cytosol;endosome;extracellular;membrane;nucleus;organelle lumen	enzyme regulator activity;protein binding;transporter activity	Pf01442	African trypanosomiasis;Fat digestion and absorption;PPAR signaling pathway;Vitamin digestion and absorption	ABC transporters in lipid homeostasis;Amyloid fiber formation;Chylomicron assembly;Chylomicron remodeling;HDL assembly;HDL clearance;HDL remodeling;Platelet degranulation;Post-translational protein phosphorylation;PPARA activates gene expression;Regulation of Insulin-like Growth Factor (IGF) transport and uptake by Insulin-like Growth Factor Binding Proteins (IGFBPs);Retinoid metabolism and trans…	Folate Metabolism;PPAR Alpha Pathway;PPAR signaling pathway;Selenium Micronutrient Network;Statin Pathway;Vitamin B12 Metabolism	46	0	25.326	29	8	8	8	267	1
9.31266	9.35447	9.5265	8.82496	8.57516	8.72007	8.61397	8.59134	8.59283	9.1644	9.14975	9.22207	+	4.81237	0.579361	P51687		SUOX	6821	Sulfite oxidase, mitochondrial OS=Homo sapiens (Human) OX=9606 GN=SUOX PE=1 SV=2	ENSG00000139531.12	Color2 [DarkGray]	1	4	FALSE	12	7.76	metabolic process	mitochondrion;organelle lumen	catalytic activity;metal ion binding;protein binding	Pf00173, Pf00174, Pf03404	Sulfur metabolism	Sulfide oxidation to sulfate		6	0	5.024	6	4	3	4	545	1
10.1313	10.0712	10.1067	9.59171	9.59638	9.64854	9.15203	9.19328	9.20555	9.73013	9.81698	9.74079	+	4.27272	0.579015	Q9C010	0.8	PKIB	5570	cAMP-dependent protein kinase inhibitor beta OS=Homo sapiens (Human) OX=9606 GN=PKIB PE=3 SV=1	ENSG00000135549.14	Color2 [DarkGray]	1	4	FALSE	6	22.25	regulation of biological process	cytoplasm;nucleus	enzyme regulator activity	Pf02827			Calcium Regulation in the Cardiac Cell;Myometrial Relaxation and Contraction Pathways	2	0	24.869	74	5	5	5	78	1
6.69627	7.22014	6.63227	6.7252	6.57743	6.80735	6.88753	6.86913	6.92244	7.53138	7.43379	7.44874	+	4.14753	0.578273	Q96G46	1.6	DUS3L	56931	tRNA-dihydrouridine(47) synthase [NAD(P)()]-like OS=Homo sapiens (Human) OX=9606 GN=DUS3L PE=1 SV=2	ENSG00000141994.15	Color2 [DarkGray]	1	4	FALSE	19	9.64	metabolic process		catalytic activity;metal ion binding;nucleotide binding;RNA binding	Pf01207				0	0	9.979	5	4	3	4	650	1
5.16189	4.52982	4.92125	5.19377	5.09592	4.90689	4.81762	4.90207	4.96809	5.38543	5.51412	5.52042	+	3.13372	0.577396	P00451		F8	2157	Coagulation factor VIII OS=Homo sapiens (Human) OX=9606 GN=F8 PE=1 SV=1	ENSG00000185010.13	Color2 [DarkGray]	1	4	FALSE	X	7.12	cell organization and biogenesis;coagulation;defense response;metabolic process;response to stimulus;transport	extracellular;membrane;organelle lumen	catalytic activity;metal ion binding;protein binding	Pf00394, Pf00754, Pf07731, Pf07732	Complement and coagulation cascades	Cargo concentration in the ER;Common Pathway of Fibrin Clot Formation;COPII (Coat Protein 2) Mediated Vesicle Transport;Intrinsic Pathway of Fibrin Clot Formation;Platelet degranulation	Blood Clotting Cascade;Complement and Coagulation Cascades	19	0.002	4.333	1	3	2	3	2351	1
7.74079	7.75489	7.90929	7.35138	7.1819	7.19476	6.71973	6.89118	6.91409	7.45861	7.41109	7.38284	+	3.04264	0.575849	Q8TE04		PANK1	53354	Pantothenate kinase 1 OS=Homo sapiens (Human) OX=9606 GN=PANK1 PE=1 SV=2	ENSG00000152782.16	Color2 [DarkGray]	1	4	FALSE	10	12.96	metabolic process	cytoplasm;cytosol;endosome;nucleus	catalytic activity;nucleotide binding	Pf03630	Metabolic pathways;Pantothenate and CoA biosynthesis	Coenzyme A biosynthesis		7	0	11.728	6	5	4	5	598	1
10.9454	10.9089	10.8643	10.9871	11.1097	11.0185	10.892	10.8943	10.9075	11.4836	11.476	11.4603	+	6.56409	0.57537	P42766		RPL35	11224	60S ribosomal protein L35 OS=Homo sapiens (Human) OX=9606 GN=RPL35 PE=1 SV=2	ENSG00000136942.14	Color2 [DarkGray]	1	4	FALSE	9	43.94	cell organization and biogenesis;metabolic process;transport	cytosol;membrane;ribosome	RNA binding;structural molecule activity	Pf00831	Ribosome	Eukaryotic Translation Termination;Formation of a pool of free 40S subunits;GTP hydrolysis and joining of the 60S ribosomal subunit;L13a-mediated translational silencing of Ceruloplasmin expression;Major pathway of rRNA processing in the nucleolus and cytosol;Nonsense Mediated Decay (NMD) enhanced by the Exon Junction Complex (EJC);Nonsense Mediated Decay (NMD) independent of the Exon Junction Co…	Cytoplasmic Ribosomal Proteins	34	0	19.869	25	5	13	5	123	1
6.96694	7.04876	6.88142	6.6014	6.59694	6.6014	6.44956	6.01569	6.40088	6.81634	7.01792	6.75221	+	1.64653	0.573448	P21675		TAF1	6872	Transcription initiation factor TFIID subunit 1 OS=Homo sapiens (Human) OX=9606 GN=TAF1 PE=1 SV=2	ENSG00000147133.15	Color2 [DarkGray]	1	4	FALSE	X	8.05	cell organization and biogenesis;metabolic process;regulation of biological process;response to stimulus	nucleus	catalytic activity;DNA binding;nucleotide binding;protein binding	Pf00439, Pf09247, Pf12157, Pf15288	Basal transcription factors	HIV Transcription Initiation;Regulation of TP53 Activity through Phosphorylation;RNA Polymerase II HIV Promoter Escape;RNA Polymerase II Pre-transcription Events;RNA Polymerase II Promoter Escape;RNA Polymerase II Transcription Initiation;RNA Polymerase II Transcription Pre-Initiation And Promoter Opening	Mecp2 and Associated Rett Syndrome	21	0	10.035	2	3	2	3	1872	1
4.94295	4.36153	5.37772	7.32604	6.66344	6.65803	6.01695	5.08167	5.04438	6.14713	6.14267	5.57182	+	0.704357	0.572877	Q00526		CDK3	1018	Cyclin-dependent kinase 3 OS=Homo sapiens (Human) OX=9606 GN=CDK3 PE=1 SV=1	ENSG00000250506.7	Color2 [DarkGray]	1	4	FALSE	17	19.35	cell division;cell proliferation;development;metabolic process;regulation of biological process;response to stimulus	cytoplasm;nucleus	catalytic activity;nucleotide binding;protein binding	Pf00069, Pf07714, Pf14531				0	0	24.044	11	4	5	4	305	1
5.04002	4.58496	4.83794	4.40599	4.12928	4.84298	4.1375	4.10434	4.16993	4.926	4.37851	4.81762	+	1.55799	0.570123	A6NED2		RCCD1	91433	RCC1 domain-containing protein 1 OS=Homo sapiens (Human) OX=9606 GN=RCCD1 PE=1 SV=1	ENSG00000166965.12	Color2 [DarkGray]	1	4	FALSE	15	2.66	cell organization and biogenesis	chromosome;cytosol;membrane		Pf00415, Pf13540				0	0.007	3.202	3	2	1	2	376	1
7.83099	7.69139	7.90087	7.73809	7.7211	7.80025	8.28448	8.08321	8.04002	8.79377	8.71287	8.60214	+	2.42639	0.567024	O00744		WNT10B	7480	Protein Wnt-10b OS=Homo sapiens (Human) OX=9606 GN=WNT10B PE=1 SV=2	ENSG00000169884.13	Color2 [DarkGray]	1	4	FALSE	12	0	cell differentiation;cell proliferation;development;metabolic process;regulation of biological process;response to stimulus	extracellular	protein binding	Pf00110	Basal cell carcinoma;Breast cancer;Hippo signaling pathway;HTLV-I infection;Melanogenesis;mTOR signaling pathway;Pathways in cancer;Proteoglycans in cancer;Signaling pathways regulating pluripotency of stem cells;Wnt signaling pathway	Class B/2 (Secretin family receptors);Transcriptional regulation of white adipocyte differentiation;WNT ligand biogenesis and trafficking	Adipogenesis;DNA Damage Response (only ATM dependent);ESC Pluripotency Pathways;White fat cell differentiation;Wnt Signaling in Kidney Disease;Wnt Signaling Pathway;Wnt Signaling Pathway and Pluripotency	25	0.08	1.14	2	2	1	2	389	1
8.12877	8.19722	8.17393	7.81314	7.76951	7.80025	7.74752	7.6279	7.5947	8.32193	8.21578	8.1334	+	2.86056	0.566995	Q9HCE6				Rho guanine nucleotide exchange factor 10-like protein OS=Homo sapiens (Human) OX=9606 GN=ARHGEF10L PE=1 SV=4		Color2 [DarkGray]	1	4	FALSE		5.18								0	0	5.041	2	3	2	3	1279	1
9.09645	9.05338	9.1533	8.72758	8.62534	8.68299	8.78136	8.81057	8.82528	9.33874	9.34029	9.43505	+	4.09824	0.565623	O14732	1.5	IMPA2	3613	Inositol monophosphatase 2 OS=Homo sapiens (Human) OX=9606 GN=IMPA2 PE=1 SV=1	ENSG00000141401.11	Color2 [DarkGray]	1	4	FALSE	18	9.21	metabolic process;regulation of biological process;response to stimulus	cytoplasm;cytosol	catalytic activity;metal ion binding;protein binding	Pf00459	Inositol phosphate metabolism;Metabolic pathways;Phosphatidylinositol signaling system	Synthesis of IP2, IP, and Ins in the cytosol		6	0	10.992	10	4	4	4	288	1
7.92005	7.76487	8.09064	7.35491	7.04111	7.10329	7.10643	7.10957	6.81378	7.69279	7.55842	7.47168	+	2.06682	0.564368	Q9BX93	0.1	PLA2G12B	84647	Group XIIB secretory phospholipase A2-like protein OS=Homo sapiens (Human) OX=9606 GN=PLA2G12B PE=1 SV=2	ENSG00000138308.5	Color2 [DarkGray]	1	4	FALSE	10	3.49	metabolic process;transport	extracellular	catalytic activity;metal ion binding	Pf06951	alpha-Linolenic acid metabolism;Arachidonic acid metabolism;Ether lipid metabolism;Fat digestion and absorption;Glycerophospholipid metabolism;Linoleic acid metabolism;Metabolic pathways;Pancreatic secretion;Ras signaling pathway;Vascular smooth muscle contraction			10	0.001	4.463	7	2	1	2	195	1
9.42815	9.97226	9.46516	8.83731	8.79344	8.82687	8.7418	8.69384	8.69279	9.29944	9.23793	9.27891	+	4.68888	0.562616	Q13542	1.8	EIF4EBP2	1979	Eukaryotic translation initiation factor 4E-binding protein 2 OS=Homo sapiens (Human) OX=9606 GN=EIF4EBP2 PE=1 SV=1	ENSG00000148730.6	Color2 [DarkGray]	1	4	FALSE	10	12.41	metabolic process;regulation of biological process;response to stimulus	cytoplasm	protein binding;RNA binding;translation regulator activity	Pf05456	Longevity regulating pathway - multiple species;RNA transport		Translation Factors	3	0	15.536	35	3	4	3	120	1
8.96665	8.9867	9.03782	7.87283	7.75154	7.88203	7.55382	7.38111	7.38457	8.08268	7.90869	8.01346	+	2.74367	0.561779	P48052	1	CPA2	1358	Carboxypeptidase A2 OS=Homo sapiens (Human) OX=9606 GN=CPA2 PE=1 SV=3	ENSG00000158516.11	Color2 [DarkGray]	1	4	FALSE	7	3.71	metabolic process	extracellular;vacuole	catalytic activity;metal ion binding	Pf00246, Pf02244	Pancreatic secretion;Protein digestion and absorption			2	0.004	3.498	3	2	1	2	419	1
7.77017	7.73335	8.0207	7.39746	7.32912	7.33628	7.5157	7.35138	7.31198	7.86728	8.00619	7.98925	+	2.74213	0.56122	P18564	0.8	ITGB6	3694	Integrin beta-6 OS=Homo sapiens (Human) OX=9606 GN=ITGB6 PE=1 SV=2	ENSG00000115221.10	Color2 [DarkGray]	1	4	FALSE	2	6.37	cell organization and biogenesis;defense response;regulation of biological process;response to stimulus;transport	membrane	protein binding;receptor activity	Pf00362, Pf07965, Pf08725	Arrhythmogenic right ventricular cardiomyopathy (ARVC);Dilated cardiomyopathy;ECM-receptor interaction;Focal adhesion;Hypertrophic cardiomyopathy (HCM);PI3K-Akt signaling pathway;Regulation of actin cytoskeleton	ECM proteoglycans;Integrin cell surface interactions;Molecules associated with elastic fibres	Arrhythmogenic Right Ventricular Cardiomyopathy;Focal Adhesion;Focal Adhesion-PI3K-Akt-mTOR-signaling pathway;Integrin-mediated Cell Adhesion;miRNA targets in ECM and membrane receptors;TGF-beta Receptor Signaling	18	0	6.229	3	3	2	3	788	1
7.67243	7.64674	7.69905	7.46597	7.41109	7.37851	7.96	7.98413	8.03947	8.46761	8.56071	8.63481	+	3.31764	0.559843	Q6PJ69	1.5	TRIM65	201292	Tripartite motif-containing protein 65 OS=Homo sapiens (Human) OX=9606 GN=TRIM65 PE=1 SV=3	ENSG00000141569.10	Color2 [DarkGray]	1	4	FALSE	17	18.1	metabolic process;regulation of biological process;transport	cytosol;nucleus	metal ion binding;protein binding;transporter activity	Pf00097, Pf00430, Pf00622, Pf13445, Pf13639, Pf13920, Pf13923, Pf14634, Pf14835, Pf15227				0	0	16.459	10	5	5	5	517	1
4.96809	4.90207	4.90689	4.30743	4.30012	4.19377	4.34341	4.45943	4.49185	5.16993	4.98185	4.81762	+	2.13018	0.558236	Q5T5X7		BEND3	57673	BEN domain-containing protein 3 OS=Homo sapiens (Human) OX=9606 GN=BEND3 PE=1 SV=1	ENSG00000178409.13	Color2 [DarkGray]	1	4	FALSE	6	3.28	cell organization and biogenesis;metabolic process;regulation of biological process	nucleus	DNA binding;protein binding	Pf10523				0	0.003	3.772	1	2	1	2	828	1
11.1193	11.0345	11.0689	10.4917	10.567	10.4861	10.9039	10.8953	10.852	11.4429	11.3969	11.4808	+	4.35704	0.55649	Q9Y2V2	1	CARHSP1	23589	Calcium-regulated heat-stable protein 1 OS=Homo sapiens (Human) OX=9606 GN=CARHSP1 PE=1 SV=2	ENSG00000153048.10	Color2 [DarkGray]	1	4	FALSE	16	22.54	regulation of biological process;response to stimulus	cytoplasm;cytosol	DNA binding;protein binding;RNA binding	Pf00313				0	0	10.253	20	5	9	5	147	1
14.852	14.85	14.838	14.028	14.0619	14.0742	14.0796	14.0956	14.0778	14.658	14.6546	14.6089	+	5.30191	0.556195	P07148	11.7	FABP1	2168	Fatty acid-binding protein, liver OS=Homo sapiens (Human) OX=9606 GN=FABP1 PE=1 SV=1	ENSG00000163586.9	Color2 [DarkGray]	1	4	FALSE	2	424.62	metabolic process;regulation of biological process;response to stimulus;transport	cytoplasm;cytosol;nucleus;organelle lumen	antioxidant activity;catalytic activity;protein binding;transporter activity	Pf14651	Fat digestion and absorption;PPAR signaling pathway	PPARA activates gene expression;Triglyceride catabolism	PPAR Alpha Pathway;PPAR signaling pathway;Selenium Metabolism and Selenoproteins	11	0	157.738	81	10	107	10	127	1
7.56682	7.61397	7.63081	7.83857	7.74551	7.82782	7.6858	7.58797	7.57289	8.1634	8.17243	8.17692	+	4.00542	0.555364	P00742	0.3	F10	2159	Coagulation factor X OS=Homo sapiens (Human) OX=9606 GN=F10 PE=1 SV=2	ENSG00000126218.11	Color2 [DarkGray]	1	4	FALSE	13	2.81	coagulation;metabolic process;regulation of biological process;response to stimulus;transport	extracellular;membrane;organelle lumen	catalytic activity;metal ion binding;protein binding	Pf00008, Pf00089, Pf00594, Pf14670	Complement and coagulation cascades	Common Pathway of Fibrin Clot Formation;Extrinsic Pathway of Fibrin Clot Formation;Gamma-carboxylation of protein precursors;Intrinsic Pathway of Fibrin Clot Formation;Removal of aminoterminal propeptides from gamma-carboxylated proteins;Transport of gamma-carboxylated protein precursors from the endoplasmic reticulum to the Golgi apparatus	Blood Clotting Cascade;Complement and Coagulation Cascades	15	0.054	1.353	5	2	1	2	488	1
11.1944	11.1777	11.1504	10.0412	10.1123	10.0999	10.4512	10.5095	10.473	11.0294	11.0381	11.0307	+	5.25798	0.554835	Q8TF65	1.5	GIPC2	54810	PDZ domain-containing protein GIPC2 OS=Homo sapiens (Human) OX=9606 GN=GIPC2 PE=1 SV=1	ENSG00000137960.5	Color2 [DarkGray]	1	4	FALSE	1	51.81		cytoplasm	protein binding	Pf00595				0	0	61.259	28	8	11	8	315	1
10.5856	10.6076	10.6399	10.3291	10.3165	10.3188	10.5092	10.5488	10.5385	11.0436	11.1141	11.1029	+	4.61985	0.554685	O75323	1.1	GBAS;NIPSNAP2	2631	Protein NipSnap homolog 2 OS=Homo sapiens (Human) OX=9606 GN=NIPSNAP2 PE=1 SV=1	ENSG00000146729.9	Color2 [DarkGray]	1	4	FALSE	7	36.95	metabolic process;regulation of biological process	cytoplasm;membrane;mitochondrion	protein binding	Pf07978				0	0	30.66	16	7	11	7	286	1
9.59433	9.58421	9.61379	8.98698	8.96116	8.98527	7.69488	7.72042	7.7662	8.25077	8.3474	8.24127	+	3.80661	0.552649	P02766		TTR	7276	Transthyretin OS=Homo sapiens (Human) OX=9606 GN=TTR PE=1 SV=1	ENSG00000118271.9	Color2 [DarkGray]	1	4	FALSE	18	15.48	cell organization and biogenesis;metabolic process;regulation of biological process;transport	cytoplasm;extracellular;organelle lumen	protein binding	Pf00576	Thyroid hormone synthesis	Amyloid fiber formation;Neutrophil degranulation;Non-integrin membrane-ECM interactions;Retinoid cycle disease events;Retinoid metabolism and transport;Signaling by GPCR;The canonical retinoid cycle in rods (twilight vision)		20	0	8.44	24	3	4	3	147	1
8.40727	8.58346	8.57743	7.9847	7.81698	7.87774	7.86666	7.67172	7.82655	8.3474	8.40386	8.26772	+	2.82081	0.551353	Q96HL8		SH3YL1	26751	SH3 domain-containing YSC84-like protein 1 OS=Homo sapiens (Human) OX=9606 GN=SH3YL1 PE=1 SV=1	ENSG00000035115.21	Color2 [DarkGray]	1	4	FALSE	2	2.13	metabolic process;regulation of biological process		protein binding	Pf00018, Pf04366, Pf07653, Pf14604				0	0.002	3.999	8	3	2	3	342	1
6.98868	6.72383	7.10957	6.4822	6.1918	6.35579	6.63081	6.58946	6.5744	7.02237	7.14057	7.27984	+	2.70517	0.549368	Q9BZR8		BCL2L14	79370	Apoptosis facilitator Bcl-2-like protein 14 OS=Homo sapiens (Human) OX=9606 GN=BCL2L14 PE=1 SV=1	ENSG00000281449.2;ENSG00000121380.12	Color2 [DarkGray]	1	4	FALSE	12;CHR_HG1362_PATCH	3.88	cell death;regulation of biological process	cytoplasm;cytosol;membrane	protein binding	Pf00452		TP53 regulates transcription of several additional cell death genes whose specific roles in p53-dependent apoptosis remain uncertain	Regulation of Apoptosis by Parathyroid Hormone-related Protein	7	0.002	4.03	3	2	1	2	327	1
7.71287	7.68299	7.77939	7.14873	7	7.07682	7.00787	7.02348	7.00562	7.6837	7.50621	7.49346	+	3.05532	0.548797	Q2PPJ7		RALGAPA2	57186	Ral GTPase-activating protein subunit alpha-2 OS=Homo sapiens (Human) OX=9606 GN=RALGAPA2 PE=1 SV=2	ENSG00000188559.13	Color2 [DarkGray]	1	4	FALSE	20	10.21	regulation of biological process	cytoplasm;cytosol;membrane;nucleus	enzyme regulator activity;protein binding	Pf02145		Translocation of GLUT4 to the plasma membrane		3	0	9.227	1	3	4	3	1873	1
7.36019	7.49265	7.41616	7.42038	7.33985	7.37504	6.87652	6.75622	6.6907	7.24031	7.38457	7.34074	+	2.86037	0.547395	P06213		INSR	3643	Insulin receptor OS=Homo sapiens (Human) OX=9606 GN=INSR PE=1 SV=4	ENSG00000171105.13	Color2 [DarkGray]	1	4	FALSE	19	5.16	cell organization and biogenesis;metabolic process;regulation of biological process;response to stimulus	membrane;organelle lumen	catalytic activity;nucleotide binding;protein binding;receptor activity;signal transducer activity	Pf00041, Pf00069, Pf00757, Pf01030, Pf07714	Adherens junction;Aldosterone-regulated sodium reabsorption;AMPK signaling pathway;cGMP-PKG signaling pathway;FoxO signaling pathway;HIF-1 signaling pathway;Insulin resistance;Insulin signaling pathway;Longevity regulating pathway;Longevity regulating pathway - multiple species;mTOR signaling pathway;Non-alcoholic fatty liver disease (NAFLD);Ovarian steroidogenesis;Phospholipase D signaling pathw…	Insulin receptor recycling;IRS activation;PI5P, PP2A and IER3 Regulate PI3K/AKT Signaling;Signal attenuation	AGE/RAGE pathway;AMP-activated Protein Kinase (AMPK) Signaling;Angiopoietin Like Protein 8 Regulatory Pathway;DNA Damage Response (only ATM dependent);Focal Adhesion-PI3K-Akt-mTOR-signaling pathway;Folate Metabolism;Insulin Signaling;Leptin Insulin Overlap;Nanoparticle triggered autophagic cell death;Selenium Micronutrient Network;Transcription factor regulation in adipogenesis;Type II diabetes m…	43	0.001	4.885	1	3	2	3	1382	1
4.2854	3.99095	4.66107	4.57289	4.47897	4.54226	3.73335	4.01792	4.04439	4.56682	4.48543	4.37851	+	2.06352	0.545028	Q9NX78		C14orf101;TMEM260	54916	Transmembrane protein 260 OS=Homo sapiens (Human) OX=9606 GN=TMEM260 PE=1 SV=3	ENSG00000070269.13	Color2 [DarkGray]	1	4	FALSE	14	2.24		membrane		Pf11028, Pf13231				0	0.01	2.802	2	2	1	2	707	1
6.80478	6.65964	6.69766	6.66534	6.73606	6.71425	6.38543	6.24413	6.53605	6.84172	6.9542	6.99774	+	2.31237	0.542684	P62877		RBX1	9978	E3 ubiquitin-protein ligase RBX1 OS=Homo sapiens (Human) OX=9606 GN=RBX1 PE=1 SV=1	ENSG00000100387.8	Color2 [DarkGray]	1	4	FALSE	22	6.89	cell organization and biogenesis;metabolic process;regulation of biological process;response to stimulus	cytoplasm;cytosol;nucleus	catalytic activity;metal ion binding;protein binding	Pf00097, Pf12678, Pf12861, Pf13639	Cell cycle;Circadian rhythm;HIF-1 signaling pathway;Nucleotide excision repair;Oocyte meiosis;Pathways in cancer;Protein processing in endoplasmic reticulum;Renal cell carcinoma;TGF-beta signaling pathway;Ubiquitin mediated proteolysis;Wnt signaling pathway	Antigen processing: Ubiquitination & Proteasome degradation;Constitutive Signaling by NOTCH1 HD? Domain Mutants;Constitutive Signaling by NOTCH1 PEST Domain Mutants;Degradation of beta-catenin by the destruction complex;Degradation of DVL;Degradation of GLI1 by the proteasome;Degradation of GLI2 by the proteasome;DNA Damage Recognition in GG-NER;Dual Incision in GG-NER;Dual incision in TC-NER;FBX…	Dual hijack model of Vif in HIV infection;TGF-beta Signaling Pathway	87	0.007	3.191	13	3	2	3	108	1
9.0634	9.08799	9.17567	8.55344	8.47452	8.50502	8.52199	8.4672	8.48623	9.03012	9.08614	8.97985	+	4.00545	0.540227	Q9H477		RBKS	64080	Ribokinase OS=Homo sapiens (Human) OX=9606 GN=RBKS PE=1 SV=1	ENSG00000171174.13	Color2 [DarkGray]	1	4	FALSE	2	12.96	metabolic process	cytoplasm;cytosol;nucleus	catalytic activity;metal ion binding;nucleotide binding;protein binding	Pf00294, Pf08543	Pentose phosphate pathway	Pentose phosphate pathway (hexose monophosphate shunt)		4	0	16.908	10	4	4	4	322	1
9.54206	9.4208	9.38111	8.29094	8.40939	8.44708	8.3443	8.35975	8.17642	8.95274	8.86604	8.68229	+	2.26086	0.540203	B1AK53		ESPN	83715	Espin OS=Homo sapiens (Human) OX=9606 GN=ESPN PE=1 SV=1	ENSG00000187017.15	Color2 [DarkGray]	1	4	FALSE	1	7.34	cell organization and biogenesis;regulation of biological process;response to stimulus	cytoplasm;cytoskeleton	protein binding	Pf00023, Pf02205, Pf12796, Pf13606, Pf13637, Pf13857				0	0	7.1	3	3	2	3	854	1
9.21893	9.14364	9.23554	9.70287	9.63445	9.64079	8.56377	8.6994	8.7879	9.32665	9.18785	9.15558	+	2.52647	0.53967	Q9NX00		TMEM160	54958	Transmembrane protein 160 OS=Homo sapiens (Human) OX=9606 GN=TMEM160 PE=1 SV=1	ENSG00000130748.6	Color2 [DarkGray]	1	4	FALSE	19	9.02		membrane;mitochondrion						0	0	9.19	16	4	3	4	188	1
5.8679	5.88996	6.06393	5.46271	5.59096	5.61176	5.48864	5.55766	5.40939	5.79701	6.17193	6.10224	+	1.92665	0.538496	Q6NSJ0		KIAA1161;MYORG	57462	Myogenesis-regulating glycosidase OS=Homo sapiens (Human) OX=9606 GN=MYORG PE=1 SV=2	ENSG00000164976.8	Color2 [DarkGray]	1	4	FALSE	9	2.45	metabolic process;regulation of biological process	membrane	catalytic activity	Pf01055			Ectoderm Differentiation	1	0.035	1.718	1	2	1	2	714	1
8.71665	8.65857	8.7187	7.61176	7.37069	7.56301	8.78758	8.74349	8.81474	9.30948	9.31175	9.33248	+	4.77243	0.535967	Q03924		ZNF117;ERV3-1-ZNF117	51351;109504726	Zinc finger protein 117 OS=Homo sapiens (Human) OX=9606 GN=ZNF117 PE=2 SV=5	ENSG00000152926.14	Color2 [DarkGray]	1	4	FALSE	7	0	metabolic process;regulation of biological process	nucleus	DNA binding;metal ion binding	Pf13465				0	0.026	1.938	1	2	1	2	483	1
6.40429	6.39403	6.58496	6.35403	6.47897	6.50938	7.30378	7.51728	7.63008	7.8716	7.9847	8.20114	+	1.76929	0.535434	Q9H0J9		PARP12	64761	Protein mono-ADP-ribosyltransferase PARP12 OS=Homo sapiens (Human) OX=9606 GN=PARP12 PE=1 SV=1	ENSG00000059378.12	Color2 [DarkGray]	1	4	FALSE	7	2.31		nucleus	catalytic activity;metal ion binding;RNA binding	Pf00644, Pf02825				0	0.003	3.763	2	2	1	2	701	1
8.65857	8.75556	8.79863	7.90809	7.77676	7.94486	7.71973	7.71149	7.84612	8.35491	8.25408	8.26866	+	3.23784	0.533437	Q9NRS4		TMPRSS4	56649	Transmembrane protease serine 4 OS=Homo sapiens (Human) OX=9606 GN=TMPRSS4 PE=1 SV=2	ENSG00000137648.17	Color2 [DarkGray]	1	4	FALSE	11	7.51	metabolic process;transport	membrane	catalytic activity;protein binding;receptor activity	Pf00057, Pf00089, Pf09342, Pf13365, Pf15494	Influenza A			1	0	6.355	6	3	2	3	437	1
5.00899	5.06609	5.19377	4.90207	5.00899	5.32912	4.79181	4.82782	5.06178	5.48864	5.27053	5.52042	+	2.00327	0.532729	Q9Y5U8		MPC1	51660	Mitochondrial pyruvate carrier 1 OS=Homo sapiens (Human) OX=9606 GN=MPC1 PE=1 SV=1	ENSG00000060762.18	Color2 [DarkGray]	1	4	FALSE	6	2.58	metabolic process;transport	membrane;mitochondrion	catalytic activity;transporter activity	Pf01483, Pf03650		Pyruvate metabolism	Glycolysis and Gluconeogenesis	5	0.011	2.694	7	2	1	2	109	1
7.96	8.00113	7.9472	7.71149	7.62863	7.76022	7.60955	7.61985	7.78594	8.22255	8.18339	8.20359	+	3.09589	0.531396	Q9C0D5		TANC1	85461	Protein TANC1 OS=Homo sapiens (Human) OX=9606 GN=TANC1 PE=1 SV=3	ENSG00000115183.14	Color2 [DarkGray]	1	4	FALSE	2	20.28	cell organization and biogenesis;response to stimulus	membrane	protein binding	Pf00023, Pf12796, Pf13414, Pf13606, Pf13637, Pf13857				0	0	27.067	4	7	6	7	1861	1
5.41954	5.64097	5.41616	4.61471	4.70598	4.67807	5.24793	5.20555	5.31832	5.70321	5.55152	6.10852	+	1.45368	0.530486	Q5MNZ9		WIPI1	55062	WD repeat domain phosphoinositide-interacting protein 1 OS=Homo sapiens (Human) OX=9606 GN=WIPI1 PE=1 SV=3	ENSG00000070540.12	Color2 [DarkGray]	1	4	FALSE	17	2	cell communication;metabolic process;response to stimulus	cytoplasm;cytoskeleton;cytosol;endosome;Golgi;membrane	protein binding			Macroautophagy;XBP1(S) activates chaperone genes		6	0.081	1.139	1	2	1	2	446	1
10.7237	10.7578	10.8283	10.1783	10.1726	10.251	10.0665	10.1716	10.1519	10.6597	10.6848	10.6327	+	3.92392	0.529112	Q9NWQ8	3.7	PAG1	55824	Phosphoprotein associated with glycosphingolipid-enriched microdomains 1 OS=Homo sapiens (Human) OX=9606 GN=PAG1 PE=1 SV=2	ENSG00000076641.4	Color2 [DarkGray]	1	4	FALSE	8	45.04	regulation of biological process;response to stimulus	membrane	protein binding	Pf15347		GAB1 signalosome;Phosphorylation of CD3 and TCR zeta chains		8	0	52.082	26	10	12	10	432	1
9.40535	9.28679	9.31967	8.76752	8.88234	8.77808	9.37764	9.32621	9.28979	9.91707	9.81506	9.84627	+	3.74288	0.528257	O95149	1.6	SNUPN	10073	Snurportin-1 OS=Homo sapiens (Human) OX=9606 GN=SNUPN PE=1 SV=1	ENSG00000169371.13	Color2 [DarkGray]	1	4	FALSE	15	14.24	cell organization and biogenesis;transport	cytoplasm;cytosol;nucleus	protein binding;RNA binding;transporter activity	Pf11538	RNA transport	snRNP Assembly		4	0	12.732	7	4	5	4	360	1
11.9291	11.8516	11.9045	11.0952	11.0828	11.1261	11.307	11.2822	11.3132	11.8445	11.7885	11.8493	+	4.76748	0.526651	Q9UQN3		CHMP2B	25978	Charged multivesicular body protein 2b OS=Homo sapiens (Human) OX=9606 GN=CHMP2B PE=1 SV=1	ENSG00000083937.8	Color2 [DarkGray]	1	4	FALSE	3	65.64	cell communication;cell organization and biogenesis;cellular homeostasis;metabolic process;regulation of biological process;response to stimulus;transport	cytoplasm;cytosol;endosome;membrane;vacuole	protein binding	Pf03357	Endocytosis	Budding and maturation of HIV virion;Endosomal Sorting Complex Required For Transport (ESCRT);Macroautophagy		12	0	48.078	43	13	22	13	213	1
9.32012	9.40514	9.26959	8.37808	8.3996	8.32957	8.41151	8.47452	8.62388	9.00899	9.10171	8.97642	+	2.69858	0.525738	Q8IV56	0.1	PRR15	222171	Proline-rich protein 15 OS=Homo sapiens (Human) OX=9606 GN=PRR15 PE=2 SV=1	ENSG00000176532.3	Color2 [DarkGray]	1	4	FALSE	7	10.89	development			Pf15321				0	0	10.022	22	3	3	3	129	1
11.2733	11.2488	11.258	11.5451	11.5773	11.5314	10.8135	10.7583	10.8364	11.3539	11.3084	11.3187	+	4.3848	0.524272	P61916		NPC2	10577	NPC intracellular cholesterol transporter 2 OS=Homo sapiens (Human) OX=9606 GN=NPC2 PE=1 SV=1	ENSG00000119655.10	Color2 [DarkGray]	1	4	FALSE	14	46.66	metabolic process;regulation of biological process;response to stimulus;transport	endoplasmic reticulum;extracellular;organelle lumen;vacuole	protein binding;transporter activity	Pf02221	Lysosome	LDL clearance;Neutrophil degranulation	TYROBP Causal Network	9	0	36.847	40	7	14	7	151	1
11.013	10.9907	10.989	11.1948	11.3061	11.2522	10.8145	10.8211	10.7865	11.3601	11.3267	11.3078	+	5.0254	0.524154	P13987	1.1	CD59	966	CD59 glycoprotein OS=Homo sapiens (Human) OX=9606 GN=CD59 PE=1 SV=1	ENSG00000085063.14	Color2 [DarkGray]	1	4	FALSE	11	26.34	cell organization and biogenesis;coagulation;regulation of biological process;response to stimulus;transport	cell surface;extracellular;membrane	protein binding	Pf00021	Complement and coagulation cascades;Hematopoietic cell lineage	Cargo concentration in the ER;COPII (Coat Protein 2) Mediated Vesicle Transport;COPI-mediated anterograde transport;Neutrophil degranulation;Regulation of Complement cascade		17	0	15.881	25	4	7	4	128	1
8.53177	8.43671	8.48985	8.14006	7.98071	8.09487	10.7969	10.8348	10.8017	11.3742	11.317	11.3117	+	4.63472	0.52315	P50591	0.1	TNFSF10	8743	Tumor necrosis factor ligand superfamily member 10 OS=Homo sapiens (Human) OX=9606 GN=TNFSF10 PE=1 SV=1	ENSG00000121858.10	Color2 [DarkGray]	1	4	FALSE	3	10.77	cell communication;cell death;metabolic process;regulation of biological process;response to stimulus	extracellular;membrane	metal ion binding;protein binding	Pf00229	Apoptosis;Cytokine-cytokine receptor interaction;FoxO signaling pathway;Influenza A;Measles;Natural killer cell mediated cytotoxicity	CASP8 activity is inhibited;Dimerization of procaspase-8;Regulation by c-FLIP;TRAIL signaling	Apoptosis;TP53 Network	21	0	9.875	12	4	4	4	281	1
8.84298	8.89361	8.97269	9.5651	9.57611	9.54303	8.80864	8.6453	8.78953	9.25456	9.19722	9.35821	+	2.76673	0.52217	Q9UBR2		CTSZ	1522	Cathepsin Z OS=Homo sapiens (Human) OX=9606 GN=CTSZ PE=1 SV=1	ENSG00000101160.13	Color2 [DarkGray]	1	4	FALSE	20	10.95	cell organization and biogenesis;metabolic process;regulation of biological process;transport	cell surface;endoplasmic reticulum;extracellular;membrane;organelle lumen;vacuole	catalytic activity;protein binding	Pf00112	Apoptosis;Lysosome	Cargo concentration in the ER;COPII (Coat Protein 2) Mediated Vesicle Transport;Lysosome Vesicle Biogenesis;Metabolism of Angiotensinogen to Angiotensins;Neutrophil degranulation		19	0	12.307	10	4	5	4	303	1
10.4109	10.4755	10.4973	9.83857	9.75138	9.83336	9.79116	9.75606	9.72059	10.3005	10.2702	10.2577	+	4.57173	0.520194	Q99795	2.5	GPA33	10223	Cell surface A33 antigen OS=Homo sapiens (Human) OX=9606 GN=GPA33 PE=1 SV=1	ENSG00000143167.11	Color2 [DarkGray]	1	4	FALSE	1	26.85		membrane	protein binding;receptor activity	Pf07679, Pf07686, Pf13895, Pf13927				0	0	26.401	23	7	7	7	319	1
9.3226	9.31741	9.43296	8.37721	8.28771	8.35799	8.37156	8.46271	8.52709	8.87037	9.08028	8.97097	+	2.63167	0.520089	P52566	0.9	ARHGDIB	397	Rho GDP-dissociation inhibitor 2 OS=Homo sapiens (Human) OX=9606 GN=ARHGDIB PE=1 SV=3	ENSG00000111348.8	Color2 [DarkGray]	1	4	FALSE	12	11.19	cellular component movement;development;regulation of biological process;response to stimulus	cytoplasm;cytoskeleton;cytosol;membrane	catalytic activity;enzyme regulator activity;protein binding	Pf02115	Neurotrophin signaling pathway;Vasopressin-regulated water reabsorption	Rho GTPase cycle	Fas Ligand (FasL) pathway and Stress induction of Heat Shock Proteins (HSP) regulation;G13 Signaling Pathway	7	0	14.568	20	5	4	5	201	1
8.51767	8.52787	8.53294	7.88264	7.88935	7.80671	7.93251	7.82591	7.86666	8.27659	8.35403	8.55344	+	2.38345	0.519657	P50053		KHK	3795	Ketohexokinase OS=Homo sapiens (Human) OX=9606 GN=KHK PE=1 SV=2	ENSG00000138030.12	Color2 [DarkGray]	1	4	FALSE	2	12.15	metabolic process;response to stimulus	cytoplasm;cytosol	catalytic activity;nucleotide binding;protein binding	Pf00294	Fructose and mannose metabolism;Metabolic pathways	Essential fructosuria;Fructose catabolism	Polyol Pathway	11	0	12.256	16	5	4	5	298	1
11.0129	11.0165	10.9722	10.2211	10.249	10.2654	10.3092	10.2729	10.2722	10.8638	10.7949	10.7513	+	3.91961	0.518573	Q9HBB8	1.7	CDHR5	53841	Cadherin-related family member 5 OS=Homo sapiens (Human) OX=9606 GN=CDHR5 PE=1 SV=3	ENSG00000099834.18	Color2 [DarkGray]	1	4	FALSE	11	46.82	cell differentiation;cell organization and biogenesis;metabolic process;regulation of biological process	membrane	metal ion binding;protein binding	Pf00028, Pf03153				0	0	52.846	15	9	13	9	845	1
12.455	12.3939	12.4249	12.1141	12.2222	12.171	11.664	11.6251	11.6171	12.1733	12.1315	12.1565	+	4.97858	0.518376	P10619	1.5	CTSA	5476	Lysosomal protective protein OS=Homo sapiens (Human) OX=9606 GN=CTSA PE=1 SV=2	ENSG00000064601.16	Color2 [DarkGray]	1	4	FALSE	20	55.41	metabolic process;regulation of biological process;transport	endoplasmic reticulum;extracellular;membrane;organelle lumen;vacuole	catalytic activity;enzyme regulator activity	Pf00450	Lysosome;Renin-angiotensin system	Glycosphingolipid metabolism;MHC class II antigen presentation;Neutrophil degranulation;Sialic acid metabolism		17	0	44.002	14	8	17	8	480	1
7.32823	7.26866	7.43463	6.67384	6.70598	6.86419	6.74819	6.75087	7.04439	7.29002	7.3637	7.44294	+	2.06461	0.517733	Q96FC7		PHYHIPL	84457	Phytanoyl-CoA hydroxylase-interacting protein-like OS=Homo sapiens (Human) OX=9606 GN=PHYHIPL PE=1 SV=3	ENSG00000165443.11	Color2 [DarkGray]	1	4	FALSE	10	5.41		cytoplasm;mitochondrion	protein binding	Pf00041				0	0	5.174	5	3	2	3	376	1
9.8889	9.89527	10.0004	9.32193	9.27053	9.30378	8.94837	8.91737	8.91079	9.41278	9.44315	9.4735	+	4.79289	0.517635	Q15262		PTPRK	5796	Receptor-type tyrosine-protein phosphatase kappa OS=Homo sapiens (Human) OX=9606 GN=PTPRK PE=1 SV=2	ENSG00000273993.4;ENSG00000152894.14	Color2 [DarkGray]	1	4	FALSE	6;CHR_HSCHR6_1_CTG8	38.2	cell organization and biogenesis;cellular component movement;metabolic process;regulation of biological process;response to stimulus	cell surface;membrane	catalytic activity;protein binding;receptor activity;signal transducer activity	Pf00041, Pf00102, Pf00629, Pf00782, Pf07679, Pf13895, Pf14566		EGFR downregulation		4	0	47.302	8	10	10	10	1439	1
9.0359	9.10591	9.13673	9.02126	8.91409	8.97039	8.60363	8.58797	8.63699	9.07548	9.15355	9.14898	+	4.22549	0.516479	Q9UHQ4	1	BCAP29	55973	B-cell receptor-associated protein 29 OS=Homo sapiens (Human) OX=9606 GN=BCAP29 PE=1 SV=2	ENSG00000075790.10;ENSG00000283852.1	Color2 [DarkGray]	1	4	FALSE	7;CHR_HG2266_PATCH	7.11	cell death;cell differentiation;cellular component movement;metabolic process;transport	endoplasmic reticulum;membrane		Pf04111, Pf05529, Pf09731, Pf13851				0	0	5.985	13	5	4	5	241	1
7.55228	7.66605	7.69349	7.71081	7.45943	7.61397	6.71287	6.4545	6.58045	7.12619	7.12825	7.04221	+	2.53164	0.516275	Q6FIF0		ZFAND6	54469	AN1-type zinc finger protein 6 OS=Homo sapiens (Human) OX=9606 GN=ZFAND6 PE=1 SV=2	ENSG00000086666.18	Color2 [DarkGray]	1	4	FALSE	15	11.24	cell death;cell organization and biogenesis;regulation of biological process;response to stimulus;transport	cytoplasm	DNA binding;metal ion binding;protein binding	Pf01428, Pf01754				0	0	8.083	17	3	3	3	208	1
8.84956	8.81986	8.84235	8.46761	8.37547	8.42249	8.28725	8.30104	8.33047	8.83416	8.8558	8.77709	+	4.3736	0.516097	O75907		DGAT1	8694	Diacylglycerol O-acyltransferase 1 OS=Homo sapiens (Human) OX=9606 GN=DGAT1 PE=1 SV=2	ENSG00000185000.11	Color2 [DarkGray]	1	4	FALSE	8	12.65	cell organization and biogenesis;metabolic process;transport	endoplasmic reticulum;membrane	catalytic activity;protein binding	Pf03062	Fat digestion and absorption;Glycerolipid metabolism;Metabolic pathways;Retinol metabolism	Acyl chain remodeling of DAG and TAG;Neutrophil degranulation;Triglyceride biosynthesis	Statin Pathway;Triacylglyceride Synthesis;Vitamin A and Carotenoid Metabolism	17	0	14.499	9	4	3	4	488	1
9.78431	9.75772	9.83226	9.70113	9.62808	9.61857	9.48905	9.41659	9.46087	9.97197	9.88829	10.052	+	3.2426	0.515263	Q6P4Q7	5.1	CNNM4	26504	Metal transporter CNNM4 OS=Homo sapiens (Human) OX=9606 GN=CNNM4 PE=1 SV=3	ENSG00000158158.11	Color2 [DarkGray]	1	4	FALSE	2	18.71	response to stimulus;transport	membrane	protein binding;transporter activity	Pf00571, Pf01595				0	0	27.686	8	6	6	6	775	1
5.1819	5.01346	5.10852	5.36457	5.25172	5.39575	5.33271	5.37504	5.01346	5.78398	5.80219	5.67807	+	1.88707	0.514345	Q96L58		B3GALT6	126792	Beta-1,3-galactosyltransferase 6 OS=Homo sapiens (Human) OX=9606 GN=B3GALT6 PE=1 SV=2	ENSG00000176022.4	Color2 [DarkGray]	1	4	FALSE	1	3.51	metabolic process	Golgi;membrane	catalytic activity	Pf01762	Glycosaminoglycan biosynthesis - chondroitin sulfate / dermatan sulfate;Glycosaminoglycan biosynthesis - heparan sulfate / heparin;Metabolic pathways	A tetrasaccharide linker sequence is required for GAG synthesis;Defective B3GALT6 causes EDSP2 and SEMDJL1		13	0.001	4.763	3	2	1	2	329	1
6.25172	6.45286	6.19771	6.36982	6.23266	6.27612	6.02901	6.12515	6.01792	6.66959	6.57592	6.46434	+	2.77053	0.512588	O43516		WIPF1	7456	WAS/WASL-interacting protein family member 1 OS=Homo sapiens (Human) OX=9606 GN=WIPF1 PE=1 SV=3	ENSG00000115935.17	Color2 [DarkGray]	1	4	FALSE	2	2.19	cell organization and biogenesis;cellular component movement;regulation of biological process;response to stimulus	cytoplasm;cytoskeleton;cytosol	protein binding	Pf02205	Endocytosis	Regulation of actin dynamics for phagocytic cup formation;RHO GTPases Activate WASPs and WAVEs		9	0.038	1.671	2	2	1	2	503	1
7.30012	7.33807	7.26679	7.30378	7.24698	7.26021	6.8392	6.79312	6.90929	7.20163	7.34961	7.52356	+	2.17513	0.511065	O15169		AXIN1	8312	Axin-1 OS=Homo sapiens (Human) OX=9606 GN=AXIN1 PE=1 SV=2	ENSG00000103126.14	Color2 [DarkGray]	1	4	FALSE	16	4.15	cell death;cell organization and biogenesis;development;metabolic process;regulation of biological process;response to stimulus	cytoplasm;cytosol;membrane;nucleus	enzyme regulator activity;protein binding;signal transducer activity;structural molecule activity	Pf00615, Pf00778, Pf08833	Basal cell carcinoma;Breast cancer;Colorectal cancer;Endometrial cancer;Hippo signaling pathway;Pathways in cancer;Signaling pathways regulating pluripotency of stem cells;Wnt signaling pathway	APC truncation mutants have impaired AXIN binding;AXIN missense mutants destabilize the destruction complex;Beta-catenin phosphorylation cascade;Degradation of AXIN;Disassembly of the destruction complex and recruitment of AXIN to the membrane;Misspliced GSK3beta mutants stabilize beta-catenin;RUNX1 regulates estrogen receptor mediated transcription;RUNX1 regulates transcription of genes involved…	Apoptosis-related network due to altered Notch3 in ovarian cancer;Association Between Physico-Chemical Features and Toxicity Associated Pathways;DNA Damage Response (only ATM dependent);ESC Pluripotency Pathways;Extracellular vesicle-mediated signaling in recipient cells;Mesodermal Commitment Pathway;Neural Crest Differentiation;Regulation of Wnt/B-catenin Signaling by Small Molecule Compounds;TG…	52	0	6.251	2	2	1	2	862	1
8.71321	8.67913	8.61802	8.34696	8.31016	8.27053	8.14924	8.20016	8.12153	8.62717	8.71253	8.66391	+	3.95293	0.510892	Q8N1P7	1.1			Beta/gamma crystallin domain-containing protein 2 OS=Homo sapiens (Human) OX=9606 GN=CRYBG2 PE=2 SV=2		Color2 [DarkGray]	1	4	FALSE		12.01								0	0	13.598	4	5	4	5	1661	1
5.71711	5.51106	5.78792	6.80728	6.76202	5.27252	5.32895	5.73761	6.08384	6.81077	6.12088	5.75051	+	0.602363	0.510588	Q8NFI3		ENGASE	64772	Cytosolic endo-beta-N-acetylglucosaminidase OS=Homo sapiens (Human) OX=9606 GN=ENGASE PE=1 SV=1	ENSG00000167280.16	Color2 [DarkGray]	1	4	FALSE	17	2.88	metabolic process	cytoplasm;cytosol;vacuole	catalytic activity	Pf03644	Other glycan degradation	N-glycan trimming in the ER and Calnexin/Calreticulin cycle		5	0.016	2.392	1	2	1	2	743	1
10.6151	10.6104	10.668	9.96867	9.87283	9.93133	9.91558	9.91289	9.91827	10.439	10.4136	10.425	+	6.55357	0.510299	P80404	0.5	ABAT	18	4-aminobutyrate aminotransferase, mitochondrial OS=Homo sapiens (Human) OX=9606 GN=ABAT PE=1 SV=3	ENSG00000183044.11	Color2 [DarkGray]	1	4	FALSE	16	34.72	metabolic process;regulation of biological process;response to stimulus	mitochondrion;organelle lumen	catalytic activity;metal ion binding;protein binding	Pf00202, Pf13481	Alanine, aspartate and glutamate metabolism;beta-Alanine metabolism;Butanoate metabolism;GABAergic synapse;Metabolic pathways;Propanoate metabolism;Valine, leucine and isoleucine degradation	Degradation of GABA	Alanine and aspartate metabolism;Valproic acid pathway	14	0	34.424	17	9	11	9	500	1
13.1343	13.1068	13.1504	12.8948	12.939	12.9067	12.8353	12.8725	12.8376	13.3835	13.3849	13.3075	+	4.25628	0.510166	P29966	3.4	MARCKS	4082	Myristoylated alanine-rich C-kinase substrate OS=Homo sapiens (Human) OX=9606 GN=MARCKS PE=1 SV=4	ENSG00000277443.2	Color2 [DarkGray]	1	4	FALSE	6	196.72	cell organization and biogenesis;regulation of biological process	cytoplasm;cytoskeleton;membrane;nucleus	protein binding		Fc gamma R-mediated phagocytosis;MicroRNAs in cancer	Acetylcholine regulates insulin secretion	Brain-Derived Neurotrophic Factor (BDNF) signaling pathway	7	0	180.87	50	14	45	14	332	1
7.45943	7.31198	7.55459	7.42962	7.36019	7.32733	7.0542	6.98071	6.98413	7.62571	7.46189	7.45779	+	2.96732	0.508782	Q9NQX4		MYO5C	55930	Unconventional myosin-Vc OS=Homo sapiens (Human) OX=9606 GN=MYO5C PE=1 SV=2	ENSG00000128833.12	Color2 [DarkGray]	1	4	FALSE	15	3.46	cell organization and biogenesis;metabolic process;regulation of biological process;transport	cytoplasm;cytoskeleton	catalytic activity;motor activity;nucleotide binding;protein binding;structural molecule activity;transporter activity	Pf00038, Pf00063, Pf00612, Pf00769, Pf01496, Pf01540, Pf01576, Pf01843, Pf02463, Pf03961, Pf04111, Pf05483, Pf05557, Pf05622, Pf05667, Pf05769, Pf05911, Pf06008, Pf06160, Pf07888, Pf09726, Pf09731, Pf10174, Pf11932, Pf12128, Pf12252, Pf13166, Pf13514, Pf13654, Pf15619				0	0.013	2.522	1	2	1	2	1742	1
4.63807	4.62059	4.39917	4.12102	3.99095	4.07895	4.39232	4.34341	3.6893	4.39232	5.04876	4.50462	+	0.767456	0.506891	Q8TEC5		SH3RF2	153769	E3 ubiquitin-protein ligase SH3RF2 OS=Homo sapiens (Human) OX=9606 GN=SH3RF2 PE=1 SV=3	ENSG00000156463.17	Color2 [DarkGray]	1	4	FALSE	5	3	metabolic process;regulation of biological process		catalytic activity;enzyme regulator activity;metal ion binding;protein binding	Pf00018, Pf00097, Pf07653, Pf13445, Pf13639, Pf13920, Pf13923, Pf14570, Pf14604, Pf14634, Pf15227				0	0.019	2.192	2	2	1	2	729	1
5.42291	5.34696	5.40599	4.05311	4.12102	4.54226	4.09592	4.19377	4.69488	4.6837	4.98185	4.82782	+	1.15645	0.50293	Q96A22		C11orf52	91894	Uncharacterized protein C11orf52 OS=Homo sapiens (Human) OX=9606 GN=C11orf52 PE=1 SV=2	ENSG00000149300.9	Color2 [DarkGray]	1	4	FALSE	11	3.39				Pf15147				0	0.002	4.272	8	2	1	2	123	1
9.88218	9.7807	9.81202	9.08055	8.926	9.10171	9.38909	9.33673	9.32418	9.87943	9.83763	9.84125	+	4.5161	0.502768	Q9NZA1	1.4	CLIC5	53405	Chloride intracellular channel protein 5 OS=Homo sapiens (Human) OX=9606 GN=CLIC5 PE=1 SV=3	ENSG00000112782.15	Color2 [DarkGray]	1	4	FALSE	6	26.67	cell organization and biogenesis;metabolic process;regulation of biological process;transport	cytoplasm;cytoskeleton;Golgi;membrane;nucleus	catalytic activity;protein binding;transporter activity	Pf13409, Pf13410, Pf13417				0	0	28.105	24	7	7	7	410	1
8.75789	8.65607	8.65714	9.09064	9.29025	9.1982	8.61176	8.49105	8.63045	9.18884	9.05175	8.99718	+	2.65504	0.501501	Q5VTU8		ATP5EP2	432369	ATP synthase subunit epsilon-like protein, mitochondrial OS=Homo sapiens (Human) OX=9606 GN=ATP5F1EP2 PE=1 SV=1	ENSG00000180389.6	Color2 [DarkGray]	1	4	FALSE	13	13.96	metabolic process;transport	membrane;mitochondrion	catalytic activity;transporter activity	Pf04627				0	0.001	4.834	29	3	5	3	51	1
7.55305	7.34873	7.43796	7.57213	7.55305	7.49665	7.21237	7.22014	7.26397	7.65392	7.84674	7.69975	+	2.9407	0.501308	Q8N0Z3		SPICE1	152185	Spindle and centriole-associated protein 1 OS=Homo sapiens (Human) OX=9606 GN=SPICE1 PE=1 SV=1	ENSG00000163611.11	Color2 [DarkGray]	1	4	FALSE	3	2.91	cell division;cell organization and biogenesis;regulation of biological process	cytoplasm;cytoskeleton	protein binding	Pf04380				0	0.026	1.951	2	2	1	2	855	1
6.02459	6.1127	6.05745	6.23649	6.05094	6.3345	5.98641	6.15178	6.34163	6.39917	6.85175	6.732	+	1.37673	0.501033	Q9BZE2		PUS3	83480	tRNA pseudouridine(38/39) synthase OS=Homo sapiens (Human) OX=9606 GN=PUS3 PE=1 SV=3	ENSG00000110060.8	Color2 [DarkGray]	1	4	FALSE	11	3.58	metabolic process	cytoplasm;cytosol;nucleus	catalytic activity;RNA binding	Pf01416		tRNA modification in the nucleus and cytosol		3	0.006	3.335	2	2	1	2	481	1
8.07039	7.95768	8.02403	7.57137	7.42962	7.47086	7.64962	7.75956	7.89482	8.37981	8.13597	8.29002	+	2.11986	0.500602	Q14678		KANK1	23189	KN motif and ankyrin repeat domain-containing protein 1 OS=Homo sapiens (Human) OX=9606 GN=KANK1 PE=1 SV=3	ENSG00000107104.18	Color2 [DarkGray]	1	4	FALSE	9	11.06	cell organization and biogenesis;metabolic process;regulation of biological process	cytoplasm;membrane;nucleus	protein binding	Pf00023, Pf05667, Pf10267, Pf12075, Pf12796, Pf13606, Pf13637, Pf13857				0	0	15.599	3	5	4	5	1352	1
6.99887	7.10957	7.06501	6.12928	6.16189	6.19967	6.24413	6.49346	6.61176	6.86047	6.78529	7.20457	+	1.38525	0.500327	P24530		EDNRB	1910	Endothelin receptor type B OS=Homo sapiens (Human) OX=9606 GN=EDNRB PE=1 SV=1	ENSG00000136160.14	Color2 [DarkGray]	1	4	FALSE	13	3.05	cell differentiation;cellular component movement;cellular homeostasis;defense response;metabolic process;regulation of biological process;response to stimulus;transport	membrane	catalytic activity;protein binding;receptor activity;signal transducer activity	Pf00001, Pf10320	Calcium signaling pathway;cGMP-PKG signaling pathway;Melanogenesis;Neuroactive ligand-receptor interaction;Pathways in cancer	Gastrin-CREB signalling pathway via PKC and MAPK;Peptide ligand-binding receptors	Endothelin Pathways;GPCRs, Class A Rhodopsin-like;Peptide GPCRs;Prostaglandin Synthesis and Regulation	17	0.087	1.113	2	2	1	2	442	1
10.8771	10.8039	10.8841	10.4387	10.3315	10.3935	10.5631	10.6134	10.6094	11.0965	11.0879	11.1015	+	5.13844	0.500025	P46734	0.3	MAP2K3	5606	Dual specificity mitogen-activated protein kinase kinase 3 OS=Homo sapiens (Human) OX=9606 GN=MAP2K3 PE=1 SV=2	ENSG00000034152.18	Color2 [DarkGray]	1	4	FALSE	17	48.11	defense response;metabolic process;regulation of biological process;response to stimulus	cytoplasm;cytosol;membrane	catalytic activity;nucleotide binding;protein binding	Pf00069, Pf07714, Pf14531	Amyotrophic lateral sclerosis (ALS);Epstein-Barr virus infection;Fc epsilon RI signaling pathway;GnRH signaling pathway;Inflammatory mediator regulation of TRP channels;Influenza A;MAPK signaling pathway;Rap1 signaling pathway;TNF signaling pathway;Toll-like receptor signaling pathway;Toxoplasmosis	activated TAK1 mediates p38 MAPK activation;Activated TLR4 signalling;Oxidative Stress Induced Senescence	4-hydroxytamoxifen, Dexamethasone, and Retinoic Acids Regulation of p27 Expression;Angiopoietin Like Protein 8 Regulatory Pathway;Cardiac Hypertrophic Response;Endoderm Differentiation;ESC Pluripotency Pathways;Focal Adhesion;Human Thyroid Stimulating Hormone (TSH) signaling pathway;IL-1 signaling pathway;Insulin Signaling;Integrin-mediated Cell Adhesion;Interferon type I signaling pathways;MAPK …	62	0	42.199	28	9	13	9	347	1
9.54496	9.54554	9.63008	9.54226	9.41278	9.40897	9.16667	9.17667	9.2484	9.70165	9.65302	9.73318	+	3.86433	0.498708	Q6PJI9		WDR59	79726	GATOR complex protein WDR59 OS=Homo sapiens (Human) OX=9606 GN=WDR59 PE=1 SV=2	ENSG00000103091.14	Color2 [DarkGray]	1	4	FALSE	16	11.63	cell communication;regulation of biological process;response to stimulus	membrane;vacuole	metal ion binding;protein binding	Pf00400, Pf05773, Pf08662, Pf12678, Pf13639	mTOR signaling pathway			1	0	19.874	5	4	4	4	974	1
8.29462	8.34029	8.34917	7.69	7.58195	7.55995	7.71699	7.72588	7.62205	8.1982	8.24127	8.1205	+	3.29575	0.498348	O15551		CLDN3	1365	Claudin-3 OS=Homo sapiens (Human) OX=9606 GN=CLDN3 PE=1 SV=1	ENSG00000165215.6	Color2 [DarkGray]	1	4	FALSE	7	20.04	cell organization and biogenesis;regulation of biological process;response to stimulus	cytoplasm;membrane	protein binding;receptor activity;signal transducer activity;structural molecule activity	Pf00822	Cell adhesion molecules (CAMs);Hepatitis C;Leukocyte transendothelial migration;Tight junction	Tight junction interactions		8	0	28.043	19	4	5	4	220	1
8.18041	8.16792	8.19377	8.65678	8.75922	8.72588	8.31606	8.23122	8.20163	8.72315	8.76885	8.7502	+	3.76375	0.497763	Q86VV8		RTTN	25914	Rotatin OS=Homo sapiens (Human) OX=9606 GN=RTTN PE=1 SV=3	ENSG00000176225.13	Color2 [DarkGray]	1	4	FALSE	18	4.76	cell organization and biogenesis;development	cytoplasm;cytoskeleton		Pf14726				0	0.016	2.363	0	2	2	2	2226	1
7.78986	7.90989	7.84172	7.08002	6.93782	6.99661	7.35931	7.37504	7.30287	7.89664	7.82591	7.80607	+	3.83834	0.497132	Q6PHW0		IYD	389434	Iodotyrosine deiodinase 1 OS=Homo sapiens (Human) OX=9606 GN=IYD PE=1 SV=2	ENSG00000009765.14	Color2 [DarkGray]	1	4	FALSE	6	2.5	metabolic process	membrane	antioxidant activity;catalytic activity;nucleotide binding;protein binding	Pf00881	Thyroid hormone synthesis	Thyroxine biosynthesis		5	0.051	1.394	3	2	1	2	289	1
9.47938	9.45923	9.52317	8.56415	8.52121	8.6125	8.81218	8.71321	8.77512	9.26045	9.28286	9.24365	+	4.04666	0.495483	P56747	1.8	CLDN6	9074	Claudin-6 OS=Homo sapiens (Human) OX=9606 GN=CLDN6 PE=1 SV=2	ENSG00000184697.6	Color2 [DarkGray]	1	4	FALSE	16	27.95	cell organization and biogenesis	membrane	protein binding;receptor activity;structural molecule activity	Pf00822	Cell adhesion molecules (CAMs);Hepatitis C;Leukocyte transendothelial migration;Tight junction	Tight junction interactions		8	0	26.41	21	5	7	5	220	1
5.96116	6.19574	6.15785	5.82782	5.58195	6.14771	5.36107	5.24031	5.07895	6.01569	5.49506	5.65249	+	1.32605	0.494301	Q8IW35		CEP97	79598	Centrosomal protein of 97 kDa OS=Homo sapiens (Human) OX=9606 GN=CEP97 PE=1 SV=1	ENSG00000182504.10	Color2 [DarkGray]	1	4	FALSE	3	1.85	cell organization and biogenesis;regulation of biological process	cytoplasm;cytoskeleton;cytosol	protein binding	Pf12799, Pf13855, Pf14580		Anchoring of the basal body to the plasma membrane		3	0.045	1.524	1	2	1	2	865	1
9.14032	9.13083	9.16264	8.76653	8.76553	8.82082	7.89178	7.94017	7.97499	8.44045	8.4818	8.36501	+	3.52878	0.493441	P21860		ERBB3	2065	Receptor tyrosine-protein kinase erbB-3 OS=Homo sapiens (Human) OX=9606 GN=ERBB3 PE=1 SV=1	ENSG00000065361.14	Color2 [DarkGray]	1	4	FALSE	12	2.92	cell death;cell differentiation;metabolic process;regulation of biological process;response to stimulus	extracellular;membrane	catalytic activity;enzyme regulator activity;nucleotide binding;protein binding;receptor activity;signal transducer activity	Pf00069, Pf00757, Pf01030, Pf07714, Pf14843	Calcium signaling pathway;EGFR tyrosine kinase inhibitor resistance;Endocytosis;ErbB signaling pathway;MicroRNAs in cancer;Proteoglycans in cancer	Constitutive Signaling by Aberrant PI3K in Cancer;Downregulation of ERBB2:ERBB3 signaling;ERBB2 Activates PTK6 Signaling;ERBB2 Regulates Cell Motility;GRB7 events in ERBB2 signaling;Interleukin-20 family signaling;PI3K events in ERBB2 signaling;PI5P, PP2A and IER3 Regulate PI3K/AKT Signaling;RAF/MAP kinase cascade;SHC1 events in ERBB2 signaling;Signaling by ERBB4	Apoptosis-related network due to altered Notch3 in ovarian cancer;ErbB Signaling Pathway;Heart Development;Signaling Pathways in Glioblastoma	38	0.007	3.095	1	2	1	2	1342	1
6.40769	6.55766	6.61912	6.06824	6.02901	6.06609	5.56377	5.90207	5.81506	6.23074	6.17193	6.34873	+	1.89833	0.490164	Q9NW61		PLEKHJ1	55111	Pleckstrin homology domain-containing family J member 1 OS=Homo sapiens (Human) OX=9606 GN=PLEKHJ1 PE=1 SV=1	ENSG00000104886.11	Color2 [DarkGray]	1	4	FALSE	19	8.8	cell organization and biogenesis;metabolic process;transport	cytosol;endosome		Pf00169				0	0	11.913	9	2	2	2	149	1
7.07253	6.91049	6.89724	6.82655	6.85922	6.80349	6.48543	6.57894	6.62644	7.18686	6.89966	7.07039	+	2.20029	0.4887	P51790		CLCN3	1182	H()/Cl(-) exchange transporter 3 OS=Homo sapiens (Human) OX=9606 GN=CLCN3 PE=1 SV=2	ENSG00000109572.13	Color2 [DarkGray]	1	4	FALSE	4	5.04	cellular homeostasis;regulation of biological process;transport	cell surface;endosome;Golgi;membrane	nucleotide binding;protein binding;transporter activity	Pf00571, Pf00654		Stimuli-sensing channels		3	0.003	3.572	2	3	2	3	818	1
8.96232	9.03727	9.13622	8.20945	8.11842	8.19672	8.848	8.84424	8.85549	9.29117	9.36523	9.35645	+	4.49239	0.488376	Q96NL6	1.1	SCLT1	132320	Sodium channel and clathrin linker 1 OS=Homo sapiens (Human) OX=9606 GN=SCLT1 PE=1 SV=2	ENSG00000151466.11	Color2 [DarkGray]	1	4	FALSE	4	2.79	cell organization and biogenesis;transport	cytoplasm;cytoskeleton;cytosol	protein binding;transporter activity	Pf01496, Pf05478, Pf12128		Anchoring of the basal body to the plasma membrane		3	0.049	1.416	1	2	1	2	688	1
10.0814	10.1117	10.0625	10.1233	10.0592	10.1101	9.01625	8.98641	9.10224	9.52258	9.5218	9.52415	+	3.8269	0.487876	O43291	1.3	SPINT2	10653	Kunitz-type protease inhibitor 2 OS=Homo sapiens (Human) OX=9606 GN=SPINT2 PE=1 SV=2	ENSG00000167642.12	Color2 [DarkGray]	1	4	FALSE	19	20.33	cell organization and biogenesis;cellular component movement;regulation of biological process;response to stimulus	cytoplasm;extracellular;membrane	enzyme regulator activity	Pf00014		MET Receptor Activation;Signaling by MST1		5	0	15.616	12	4	6	4	252	1
7.0433	7.06609	7.12928	6.53761	6.86295	6.75489	6.68229	6.46434	6.49025	6.98755	6.92719	7.18488	+	2.02985	0.487575	P14649		MYL6B	140465	Myosin light chain 6B OS=Homo sapiens (Human) OX=9606 GN=MYL6B PE=1 SV=1	ENSG00000196465.10	Color2 [DarkGray]	1	4	FALSE	12	38.27	cellular component movement	cytosol	catalytic activity;metal ion binding;motor activity;protein binding;structural molecule activity	Pf13405, Pf13499	Oxytocin signaling pathway;Vascular smooth muscle contraction	Smooth Muscle Contraction		4	0	37.122	20	5	11	5	208	1
4.87283	5.20945	4.98185	4.76553	4.8679	4.78136	4.8125	4.52356	4.9542	5.29646	5.18587	5.27053	+	1.68899	0.487532	Q7Z6M1		RABEPK	10244	Rab9 effector protein with kelch motifs OS=Homo sapiens (Human) OX=9606 GN=RABEPK PE=1 SV=1	ENSG00000136933.16	Color2 [DarkGray]	1	4	FALSE	9	2.91	transport	cytoplasm;cytosol;endosome;membrane	protein binding	Pf01344, Pf07646, Pf13415, Pf13418, Pf13854, Pf13964		Retrograde transport at the Trans-Golgi-Network		4	0.003	3.576	3	2	1	2	372	1
8.78103	8.71973	8.77347	8.26959	8.19574	8.21917	8.0954	8.28355	8.18388	8.53566	8.67525	8.81314	+	2.13527	0.487075	O75943		RAD17	5884	Cell cycle checkpoint protein RAD17 OS=Homo sapiens (Human) OX=9606 GN=RAD17 PE=1 SV=2	ENSG00000152942.18	Color2 [DarkGray]	1	4	FALSE	5	0	metabolic process;regulation of biological process;response to stimulus;transport	nucleus	catalytic activity;DNA binding;nucleotide binding;protein binding	Pf00004, Pf00005, Pf00437, Pf03215, Pf13173, Pf13191, Pf13207, Pf13238, Pf13245, Pf13401, Pf13521		Activation of ATR in response to replication stress;G2/M DNA damage checkpoint;HDR through Single Strand Annealing (SSA);Presynaptic phase of homologous DNA pairing and strand exchange;Processing of DNA double-strand break ends;Regulation of TP53 Activity through Phosphorylation	DNA Damage Response;Gastric cancer network 2;miRNA Regulation of DNA Damage Response	23	0.089	1.104	2	2	1	2	681	1
12.6333	12.5973	12.6195	11.6172	11.6211	11.6428	11.4115	11.4379	11.4146	11.9342	11.8869	11.9031	+	5.13817	0.486718	P01009	5.9	SERPINA1	5265	Alpha-1-antitrypsin OS=Homo sapiens (Human) OX=9606 GN=SERPINA1 PE=1 SV=3	ENSG00000197249.13	Color2 [DarkGray]	1	4	FALSE	14	78.32	cell organization and biogenesis;coagulation;defense response;metabolic process;regulation of biological process;response to stimulus;transport	endoplasmic reticulum;extracellular;Golgi;membrane;organelle lumen	enzyme regulator activity;protein binding	Pf00079	Complement and coagulation cascades	Cargo concentration in the ER;COPII (Coat Protein 2) Mediated Vesicle Transport;Neutrophil degranulation;Platelet degranulation;Post-translational protein phosphorylation;Regulation of Insulin-like Growth Factor (IGF) transport and uptake by Insulin-like Growth Factor Binding Proteins (IGFBPs)	Complement and Coagulation Cascades;Lung fibrosis;NRF2 pathway	22	0	101.097	39	14	21	14	418	1
4.74953	4.89239	4.71699	4.64962	4.63807	4.12928	4.39917	4.47897	4.30743	4.60881	5.1375	4.89239	+	1.40548	0.484377	Q8WV19		SFT2D1	113402	Vesicle transport protein SFT2A OS=Homo sapiens (Human) OX=9606 GN=SFT2D1 PE=1 SV=1	ENSG00000198818.9	Color2 [DarkGray]	1	4	FALSE	6	5.95	transport	membrane		Pf04178, Pf10131				0	0	8.844	17	2	1	2	159	1
12.0169	12.0075	11.9939	12.1316	12.1898	12.1589	12.0091	12.0053	12.0158	12.5012	12.4981	12.4833	+	6.75998	0.484154	P53999	6.4	SUB1	10923	Activated RNA polymerase II transcriptional coactivator p15 OS=Homo sapiens (Human) OX=9606 GN=SUB1 PE=1 SV=3	ENSG00000113387.11	Color2 [DarkGray]	1	4	FALSE	5	111.24	cell organization and biogenesis;metabolic process;regulation of biological process;response to stimulus	nucleus	catalytic activity;DNA binding;protein binding;RNA binding	Pf02229				0	0	61.393	65	9	30	9	127	1
5.38888	5.38888	5.39575	4.18587	4.18587	4.41954	4.14568	4.14568	4.63227	4.7866	4.8125	4.7761	+	1.38851	0.483858	O95997		PTTG1	9232	Securin OS=Homo sapiens (Human) OX=9606 GN=PTTG1 PE=1 SV=1	ENSG00000164611.12	Color2 [DarkGray]	1	4	FALSE	5	2.23	cell division;cell organization and biogenesis;metabolic process;regulation of biological process;response to stimulus	cytoplasm;cytosol;nucleus	enzyme regulator activity;protein binding	Pf04856	Cell cycle;HTLV-I infection;Oocyte meiosis	APC/C:Cdc20 mediated degradation of Securin;APC/C:Cdh1 mediated degradation of Cdc20 and other APC/C:Cdh1 targeted proteins in late mitosis/early G1;Separation of Sister Chromatids	Cell Cycle	16	0.023	2.03	3	2	1	2	202	1
11.1405	11.067	11.0918	10.5291	10.5278	10.5597	10.6251	10.5704	10.6068	11.049	11.1189	11.0847	+	4.32161	0.483481	O60443	2.6	DFNA5;GSDME	1687	Gasdermin-E OS=Homo sapiens (Human) OX=9606 GN=GSDME PE=1 SV=2	ENSG00000105928.13	Color2 [DarkGray]	1	4	FALSE	7	67.05	cell death;cell differentiation;regulation of biological process	cytoplasm;cytosol;membrane		Pf04598				0	0	64.023	23	9	17	9	496	1
6.59694	6.62644	6.67948	6.46597	6.34696	6.26491	6.51728	6.56682	6.70598	6.99887	7.19377	7.04658	+	2.39278	0.483051	Q9BZ23		PANK2	80025	Pantothenate kinase 2, mitochondrial OS=Homo sapiens (Human) OX=9606 GN=PANK2 PE=1 SV=3	ENSG00000125779.21	Color2 [DarkGray]	1	4	FALSE	20	11.37	cell organization and biogenesis;metabolic process;regulation of biological process	cytoplasm;cytosol;mitochondrion	catalytic activity;nucleotide binding	Pf03630	Metabolic pathways;Pantothenate and CoA biosynthesis	Coenzyme A biosynthesis		7	0	9.372	7	5	4	5	570	1
11.001	10.998	11.1037	10.7005	10.6215	10.6773	10.8154	10.8553	10.8358	11.2819	11.3621	11.3078	+	4.28177	0.481758	Q7Z6B7	0.3	SRGAP1	57522	SLIT-ROBO Rho GTPase-activating protein 1 OS=Homo sapiens (Human) OX=9606 GN=SRGAP1 PE=1 SV=1	ENSG00000196935.8	Color2 [DarkGray]	1	4	FALSE	12	42.83	regulation of biological process;response to stimulus	cytoplasm;cytosol	enzyme regulator activity;protein binding	Pf00018, Pf00611, Pf00620, Pf07653, Pf14604	Axon guidance	Inactivation of CDC42 and RAC1;Rho GTPase cycle		8	0	40.313	13	15	15	15	1085	1
11.5318	11.5378	11.5989	11.5538	11.517	11.5521	11.0872	11.0648	11.1045	11.5804	11.5701	11.5462	+	5.20982	0.480095	Q9H3P2	3.3	NELFA;WHSC2	7469	Negative elongation factor A OS=Homo sapiens (Human) OX=9606 GN=NELFA PE=1 SV=3	ENSG00000185049.14	Color2 [DarkGray]	1	4	FALSE	4	69.57	development;metabolic process;regulation of biological process	cytosol;nucleus	protein binding			Abortive elongation of HIV-1 transcript in the absence of Tat;Formation of HIV elongation complex in the absence of HIV Tat;Formation of HIV-1 elongation complex containing HIV-1 Tat;Formation of RNA Pol II elongation complex;Formation of the Early Elongation Complex;Formation of the HIV-1 Early Elongation Complex;HIV elongation arrest and recovery;Pausing and recovery of HIV elongation;Pausing a…	Initiation of transcription and translation elongation at the HIV-1 LTR	26	0	63.893	26	11	19	11	528	1
5.03195	5.86283	5.88322	5.45476	5.79096	6.03346	6.18536	5.58161	6.35666	6.25618	6.69465	6.60673	+	0.818122	0.477977	O60669		SLC16A7	9194	Monocarboxylate transporter 2 OS=Homo sapiens (Human) OX=9606 GN=SLC16A7 PE=1 SV=2	ENSG00000118596.11	Color2 [DarkGray]	1	4	FALSE	12	3.8	transport	membrane	transporter activity	Pf00083, Pf07690		Proton-coupled monocarboxylate transport		4	0	5.128	2	2	1	2	478	1
7.06824	7.17193	7.13853	6.56072	6.54844	6.4363	6.66391	6.6014	6.69627	7.1334	7.19476	7.06717	+	3.30797	0.477912	Q06330		RBPJ	3516	Recombining binding protein suppressor of hairless OS=Homo sapiens (Human) OX=9606 GN=RBPJ PE=1 SV=3	ENSG00000168214.20	Color2 [DarkGray]	1	4	FALSE	4	5.1	cell differentiation;cell organization and biogenesis;defense response;metabolic process;regulation of biological process;response to stimulus;transport	cytoplasm;nucleus	catalytic activity;DNA binding;protein binding	Pf09270, Pf09271	Epstein-Barr virus infection;Notch signaling pathway;Th1 and Th2 cell differentiation;Viral carcinogenesis	Constitutive Signaling by NOTCH1 HD? Domain Mutants;Constitutive Signaling by NOTCH1 PEST Domain Mutants;NOTCH1 Intracellular Domain Regulates Transcription;NOTCH2 intracellular domain regulates transcription;Notch-HLH transcription pathway;Pre-NOTCH Transcription and Translation;Regulation of gene expression in late stage (branching morphogenesis) pancreatic bud precursor cells;RUNX3 regulates N…	Canonical and Non-canonical Notch signaling;Neural Crest Differentiation;Notch Signaling Pathway	32	0	5.223	4	3	2	3	500	1
11.0001	11.1594	11.0768	10.7787	10.8163	10.8076	11.1003	11.0499	11.1688	11.5502	11.5893	11.6119	+	3.5976	0.47748	O00442	0.5	RTCA	8634	RNA 3'-terminal phosphate cyclase OS=Homo sapiens (Human) OX=9606 GN=RTCA PE=1 SV=1	ENSG00000137996.12	Color2 [DarkGray]	1	4	FALSE	1	59.01	metabolic process	nucleus	catalytic activity;nucleotide binding;RNA binding	Pf01137, Pf05189				0	0	72.965	38	11	16	11	366	1
8.93693	8.82146	8.89391	9.22954	9.1046	9.1629	8.2341	8.40173	8.41405	8.89148	8.83889	8.74987	+	2.58603	0.476785	Q96MF7		NSMCE2	286053	E3 SUMO-protein ligase NSE2 OS=Homo sapiens (Human) OX=9606 GN=NSMCE2 PE=1 SV=2	ENSG00000156831.7	Color2 [DarkGray]	1	4	FALSE	8	17.36	cell division;cell organization and biogenesis;metabolic process;regulation of biological process;response to stimulus	chromosome;nucleus	catalytic activity;metal ion binding;protein binding	Pf11789, Pf13445		SUMOylation of DNA damage response and repair proteins		5	0	16.978	21	5	5	5	247	1
10.1697	10.1724	10.2144	9.41785	9.43941	9.43212	9.54477	9.62461	9.54824	10.052	10.1013	9.98954	+	3.47718	0.475084	P50120	3	RBP2	5948	Retinol-binding protein 2 OS=Homo sapiens (Human) OX=9606 GN=RBP2 PE=1 SV=3	ENSG00000114113.6	Color2 [DarkGray]	1	4	FALSE	3	12.5	metabolic process;transport	cytoplasm;cytosol	transporter activity	Pf00061, Pf14651	Vitamin digestion and absorption	Retinoid metabolism and transport;Signaling by GPCR	Vitamin A and Carotenoid Metabolism	9	0	10.458	19	4	4	4	134	1
7.90147	7.90629	8.04056	7.43796	7.35755	7.35226	7.31922	7.26866	7.38457	7.92184	7.76288	7.71012	+	2.56158	0.474131	Q684P5		RAP1GAP2	23108	Rap1 GTPase-activating protein 2 OS=Homo sapiens (Human) OX=9606 GN=RAP1GAP2 PE=1 SV=2	ENSG00000132359.14	Color2 [DarkGray]	1	4	FALSE	17	7.49	cell organization and biogenesis;regulation of biological process	cytoplasm;cytosol;membrane	enzyme regulator activity;protein binding	Pf02145		Rap1 signalling		3	0	10.066	4	3	2	3	730	1
9.94119	9.89254	9.89785	9.5216	9.51452	9.5265	9.63263	9.63408	9.51806	10.0565	10.0708	10.0786	+	3.58013	0.473689	P49407		ARRB1	408	Beta-arrestin-1 OS=Homo sapiens (Human) OX=9606 GN=ARRB1 PE=1 SV=2	ENSG00000137486.16	Color2 [DarkGray]	1	4	FALSE	11	35.59	cell death;cell organization and biogenesis;metabolic process;regulation of biological process;response to stimulus;transport	chromosome;cytoplasm;cytosol;membrane;nucleus	catalytic activity;DNA binding;enzyme regulator activity;protein binding	Pf00339, Pf02752	Chemokine signaling pathway;Endocytosis;Hedgehog signaling pathway;MAPK signaling pathway;Morphine addiction;Olfactory transduction	Activated NOTCH1 Transmits Signal to the Nucleus;Activation of SMO;Cargo recognition for clathrin-mediated endocytosis;G alpha (s) signalling events;Golgi Associated Vesicle Biogenesis;Interleukin-20 family signaling;Lysosome Vesicle Biogenesis;MAP2K and MAPK activation;Paradoxical activation of RAF signaling by kinase inactive BRAF;Signaling by BRAF and RAF fusions;Signaling by high-kinase activ…	Calcium Regulation in the Cardiac Cell;Chemokine signaling pathway;Corticotropin-releasing hormone signaling pathway;MAPK Signaling Pathway;Myometrial Relaxation and Contraction Pathways	52	0	28.501	21	7	9	7	418	1
8.54342	8.63008	8.65642	8.51531	8.55536	8.52709	8.75922	8.69349	8.83889	9.25148	9.16063	9.30035	+	2.89286	0.473621	P68402		PAFAH1B2	5049	Platelet-activating factor acetylhydrolase IB subunit beta OS=Homo sapiens (Human) OX=9606 GN=PAFAH1B2 PE=1 SV=1	ENSG00000168092.13	Color2 [DarkGray]	1	4	FALSE	11	6.64	metabolic process;regulation of biological process;transport	cytoplasm;cytosol;extracellular;membrane;organelle lumen	catalytic activity;protein binding	Pf00657, Pf13472	Ether lipid metabolism;Metabolic pathways	COPI-independent Golgi-to-ER retrograde traffic;Neutrophil degranulation		10	0	8.591	13	3	2	3	229	1
8.26819	8.25692	8.20653	7.90509	7.88509	7.88692	10.4438	10.4037	10.391	10.906	10.8457	10.8995	+	4.34022	0.470923	Q96J88		EPSTI1	94240	Epithelial-stromal interaction protein 1 OS=Homo sapiens (Human) OX=9606 GN=EPSTI1 PE=2 SV=2	ENSG00000133106.14	Color2 [DarkGray]	1	4	FALSE	13	14.64				Pf02463				0	0	14.492	11	4	4	4	318	1
6.22497	6.07682	6.37678	5.97039	6.00225	5.87529	5.80993	5.72792	5.59096	5.8125	6.13955	6.58496	+	0.943214	0.4694	Q06609		RAD51	5888	DNA repair protein RAD51 homolog 1 OS=Homo sapiens (Human) OX=9606 GN=RAD51 PE=1 SV=1	ENSG00000051180.16	Color2 [DarkGray]	1	4	FALSE	15	5.06	cell organization and biogenesis;metabolic process;regulation of biological process;response to stimulus	chromosome;cytoplasm;cytoskeleton;cytosol;mitochondrion;nucleus;organelle lumen	catalytic activity;DNA binding;nucleotide binding;protein binding	Pf08423, Pf13481, Pf14520	Fanconi anemia pathway;Homologous recombination;Pancreatic cancer;Pathways in cancer	HDR through Single Strand Annealing (SSA);Meiotic recombination;Presynaptic phase of homologous DNA pairing and strand exchange;Resolution of D-loop Structures through Holliday Junction Intermediates;Resolution of D-loop Structures through Synthesis-Dependent Strand Annealing (SDSA);Transcriptional Regulation by E2F6	ATM Signaling Pathway;DNA Damage Response;Homologous recombination;miRNA Regulation of DNA Damage Response;Rac1/Pak1/p38/MMP-2 pathway	28	0	6.75	4	2	1	2	339	1
8.6532	8.64386	8.70044	7.91588	7.79896	7.97613	9.28123	9.27193	9.31515	9.75572	9.72928	9.78904	+	4.56431	0.468578	O00622		CYR61	3491	CCN family member 1 OS=Homo sapiens (Human) OX=9606 GN=CCN1 PE=1 SV=1	ENSG00000142871.16	Color2 [DarkGray]	1	4	FALSE	1	17.21	cell communication;cell death;cell differentiation;cell organization and biogenesis;cell proliferation;cellular component movement;metabolic process;regulation of biological process;response to stimulus	extracellular;organelle lumen	nucleotide binding;protein binding	Pf00007, Pf00090, Pf00093, Pf00219		Post-translational protein phosphorylation;Regulation of Insulin-like Growth Factor (IGF) transport and uptake by Insulin-like Growth Factor Binding Proteins (IGFBPs)	Hypertrophy Model;Oncostatin M Signaling Pathway	6	0	19.98	12	5	5	5	381	1
8.37243	8.34873	8.47857	8.37243	8.46964	8.38327	9.49566	9.46332	9.52062	9.99704	9.96058	9.92763	+	4.2527	0.468552	Q6ZN55		ZNF574	64763	Zinc finger protein 574 OS=Homo sapiens (Human) OX=9606 GN=ZNF574 PE=1 SV=2	ENSG00000105732.12	Color2 [DarkGray]	1	4	FALSE	19	23.9	metabolic process;regulation of biological process	nucleus	DNA binding;metal ion binding	Pf13465				0	0	16.923	7	5	6	5	896	1
7.87344	8.17941	7.99774	7.03012	6.98527	7.03122	7.32193	7.32553	7.20848	7.7879	7.77808	7.69279	+	3.17594	0.467611	O14896		IRF6	3664	Interferon regulatory factor 6 OS=Homo sapiens (Human) OX=9606 GN=IRF6 PE=1 SV=1	ENSG00000117595.10	Color2 [DarkGray]	1	4	FALSE	1	6.59	cell differentiation;cell proliferation;metabolic process;regulation of biological process;response to stimulus	cytoplasm;cytosol;nucleus	DNA binding;protein binding	Pf00605, Pf10401		Interferon alpha/beta signaling;Interferon gamma signaling	Apoptosis;Hypothetical Craniofacial Development Pathway;Primary Focal Segmental Glomerulosclerosis FSGS	8	0	7.874	4	3	2	3	467	1
8.06609	8.15482	8.13031	8.52591	8.43254	8.45697	8.20359	8.18438	8.09803	8.59171	8.69314	8.60326	+	3.2908	0.467366	P21953		BCKDHB	594	2-oxoisovalerate dehydrogenase subunit beta, mitochondrial OS=Homo sapiens (Human) OX=9606 GN=BCKDHB PE=1 SV=2	ENSG00000083123.14	Color2 [DarkGray]	1	4	FALSE	6	12.55	metabolic process	mitochondrion;organelle lumen	catalytic activity;protein binding	Pf02779, Pf02780	Metabolic pathways;Propanoate metabolism;Valine, leucine and isoleucine degradation	Branched-chain amino acid catabolism;Glyoxylate metabolism and glycine degradation		7	0	10.316	7	4	4	4	392	1
9.63535	9.59805	9.57043	9.59003	9.47452	9.59917	9.31061	9.43087	9.40557	9.88707	9.82066	9.84093	+	3.44833	0.467203	Q8NEP3		DNAAF1	123872	Dynein assembly factor 1, axonemal OS=Homo sapiens (Human) OX=9606 GN=DNAAF1 PE=1 SV=5	ENSG00000154099.17	Color2 [DarkGray]	1	4	FALSE	16	6.93	cell organization and biogenesis;cellular component movement;regulation of biological process	cytoplasm;cytoskeleton;cytosol;membrane	protein binding	Pf12799, Pf13855, Pf14580				0	0.021	2.14	1	2	3	2	725	1
9.40642	9.41933	9.41743	8.97154	9.06636	8.99492	8.92748	8.9257	8.99887	9.44812	9.39532	9.41003	+	4.07423	0.467135	Q9H8H3		METTL7A	25840	Methyltransferase-like protein 7A OS=Homo sapiens (Human) OX=9606 GN=METTL7A PE=1 SV=1	ENSG00000185432.11	Color2 [DarkGray]	1	4	FALSE	12	15.38	metabolic process;transport	endoplasmic reticulum;extracellular;membrane	catalytic activity	Pf01209, Pf01739, Pf05148, Pf05175, Pf08241, Pf08242, Pf12847, Pf13489, Pf13649, Pf13659, Pf13847		Neutrophil degranulation		3	0	19.721	12	3	3	3	244	1
10.8972	10.9127	10.9117	10.3505	10.3577	10.4118	10.4997	10.5071	10.4637	10.9859	10.9464	10.9396	+	4.72654	0.467104	P68363	0.5	TUBA1B	10376	Tubulin alpha-1B chain OS=Homo sapiens (Human) OX=9606 GN=TUBA1B PE=1 SV=1	ENSG00000123416.15	Color2 [DarkGray]	1	4	FALSE	12	773.59	cell division;cell organization and biogenesis;response to stimulus;transport	cytoplasm;cytoskeleton;membrane	catalytic activity;nucleotide binding;protein binding;RNA binding;structural molecule activity	Pf00091, Pf03953	Apoptosis;Gap junction;Pathogenic Escherichia coli infection;Phagosome	Carboxyterminal post-translational modifications of tubulin;COPI-dependent Golgi-to-ER retrograde traffic;COPI-independent Golgi-to-ER retrograde traffic;COPI-mediated anterograde transport;Formation of tubulin folding intermediates by CCT/TriC;Hedgehog 'off' state;HSP90 chaperone cycle for steroid hormone receptors (SHR);Intraflagellar transport;Kinesins;MHC class II antigen presentation;Microtu…	Allograft Rejection;Parkin-Ubiquitin Proteasomal System pathway;Pathogenic Escherichia coli infection	66	0	319.703	66	24	197	24	451	1
7.27333	7.29278	7.33092	6.49346	6.35931	6.62644	7.70943	7.74953	7.49825	8.06178	8.06016	8.23649	+	2.06068	0.467071	Q9C019		TRIM15	89870	Tripartite motif-containing protein 15 OS=Homo sapiens (Human) OX=9606 GN=TRIM15 PE=1 SV=1	ENSG00000137384.12;ENSG00000204610.12;ENSG00000227147.9;ENSG00000233599.8;ENSG00000235259.8;ENSG00000235960.9	Color2 [DarkGray]	1	4	FALSE	6;CHR_HSCHR6_MHC_APD_CTG1;CHR_HSCHR6_MHC_COX_CTG1;CHR_HSCHR6_MHC_DBB_CTG1;CHR_HSCHR6_MHC_MANN_CTG1;CHR_HSCHR6_MHC_QBL_CTG1	3.65	defense response;regulation of biological process;response to stimulus		metal ion binding;protein binding	Pf00097, Pf00622, Pf00643, Pf13639, Pf13765, Pf13923, Pf15227				0	0.002	4.292	2	2	1	2	465	1
12.545	12.5544	12.5556	11.9259	11.8882	11.9267	11.9044	11.861	11.8552	12.3463	12.3562	12.3177	+	4.7565	0.466537	O00515	3.5	LAD1	3898	Ladinin-1 OS=Homo sapiens (Human) OX=9606 GN=LAD1 PE=1 SV=2	ENSG00000159166.13	Color2 [DarkGray]	1	4	FALSE	1	132.18		extracellular	protein binding;structural molecule activity					0	0	138.313	43	20	37	20	517	1
10.2782	10.2547	10.1951	10.8846	10.9468	10.8647	10.5174	10.5107	10.5269	10.9961	10.982	10.9753	+	6.34528	0.466178	P07919		UQCRH	7388	Cytochrome b-c1 complex subunit 6, mitochondrial OS=Homo sapiens (Human) OX=9606 GN=UQCRH PE=1 SV=2	ENSG00000173660.11	Color2 [DarkGray]	1	4	FALSE	1	29.29	metabolic process;transport	membrane;mitochondrion	catalytic activity;protein binding;transporter activity	Pf02320	Alzheimer's disease;Cardiac muscle contraction;Huntington's disease;Metabolic pathways;Non-alcoholic fatty liver disease (NAFLD);Oxidative phosphorylation;Parkinson's disease	Respiratory electron transport	Electron Transport Chain	12	0	18.505	67	6	10	6	91	1
11.8397	11.8991	11.8282	11.0509	11.097	11.1119	11.195	11.1971	11.168	11.6658	11.6865	11.6044	+	4.21837	0.465554	Q08623	0.9	HDHD1;PUDP	8226	Pseudouridine-5'-phosphatase OS=Homo sapiens (Human) OX=9606 GN=PUDP PE=1 SV=3	ENSG00000130021.13	Color2 [DarkGray]	1	4	FALSE	X	54.22	metabolic process	cytoplasm;cytosol	catalytic activity;metal ion binding	Pf00702, Pf13242, Pf13419		Pyrimidine salvage		4	0	40.851	39	9	16	9	228	1
7.88631	7.84423	7.98755	7.34961	7.1334	7.17093	7.37243	7.28355	7.43129	7.90989	7.81378	7.75956	+	2.78765	0.46532	P24588		AKAP5	9495	A-kinase anchor protein 5 OS=Homo sapiens (Human) OX=9606 GN=AKAP5 PE=1 SV=3	ENSG00000179841.8	Color2 [DarkGray]	1	4	FALSE	14	6.79	cell communication;regulation of biological process;response to stimulus;transport	cytosol;membrane	protein binding	Pf03832		Glucagon-like Peptide-1 (GLP1) regulates insulin secretion;ROBO receptors bind AKAP5;Trafficking of AMPA receptors	G Protein Signaling Pathways	14	0	6.64	5	3	2	3	427	1
7.70183	7.81121	7.62132	7.13237	6.94134	7.13648	7.42375	7.45533	7.33092	7.90448	7.92005	7.7807	+	2.88853	0.465084	Q08174		PCDH1	5097	Protocadherin-1 OS=Homo sapiens (Human) OX=9606 GN=PCDH1 PE=1 SV=2	ENSG00000156453.13	Color2 [DarkGray]	1	4	FALSE	5	10.31	cell communication	membrane;nucleus	metal ion binding	Pf00028, Pf08266, Pf08374				0	0	11.722	4	5	4	5	1060	1
6.94837	6.99322	6.96	6.89118	6.75355	6.89482	6.84298	6.57592	6.80219	7.15381	7.14262	7.31832	+	2.00415	0.46455	Q7L3T8		PARS2	25973	Probable proline--tRNA ligase, mitochondrial OS=Homo sapiens (Human) OX=9606 GN=PARS2 PE=1 SV=1	ENSG00000162396.5	Color2 [DarkGray]	1	4	FALSE	1	4.87	metabolic process	cytoplasm;mitochondrion;organelle lumen	catalytic activity;nucleotide binding	Pf00587, Pf03129	Aminoacyl-tRNA biosynthesis	Mitochondrial tRNA aminoacylation		5	0.006	3.345	3	3	2	3	475	1
9.46495	9.458	9.49065	9.22448	9.22472	9.2484	9.24413	9.27705	9.35667	9.76487	9.75989	9.74517	+	3.78113	0.464025	Q15651	0.5	HMGN3	9324	High mobility group nucleosome-binding domain-containing protein 3 OS=Homo sapiens (Human) OX=9606 GN=HMGN3 PE=1 SV=2	ENSG00000118418.14	Color2 [DarkGray]	1	4	FALSE	6	13.37	cell organization and biogenesis;regulation of biological process	chromosome;cytosol;nucleus	DNA binding;protein binding					0	0	11.08	20	3	4	3	99	1
4.94953	4.94953	4.88753	4.61471	4.55459	4.59096	4.88753	5.03562	5.03562	5.45286	5.49185	5.40599	+	2.95834	0.463977	Q9H8W4		PLEKHF2	79666	Pleckstrin homology domain-containing family F member 2 OS=Homo sapiens (Human) OX=9606 GN=PLEKHF2 PE=1 SV=1	ENSG00000175895.3	Color2 [DarkGray]	1	4	FALSE	8	2.9	transport	endoplasmic reticulum;endosome;membrane	metal ion binding;protein binding	Pf00169, Pf01363				0	0.009	2.949	4	2	1	2	249	1
8.33539	8.65499	8.49705	7.89421	7.89178	7.78333	8.31832	8.33271	8.23122	8.71802	8.86542	8.68685	+	2.72342	0.462683	Q8N8Q9	2.3	NIPA2	81614	Magnesium transporter NIPA2 OS=Homo sapiens (Human) OX=9606 GN=NIPA2 PE=2 SV=1	ENSG00000140157.14	Color2 [DarkGray]	1	4	FALSE	15	7.61	transport	endosome;membrane	transporter activity	Pf05653		Miscellaneous transport and binding events		2	0	10.69	6	3	2	3	360	1
8.63008	8.6279	8.76089	8.11582	7.99548	8.03892	8.38111	8.35491	8.35667	8.85144	8.85081	8.77577	+	4.19594	0.461777	P42336		PIK3CA	5290	Phosphatidylinositol 4,5-bisphosphate 3-kinase catalytic subunit alpha isoform OS=Homo sapiens (Human) OX=9606 GN=PIK3CA PE=1 SV=2	ENSG00000121879.3	Color2 [DarkGray]	1	4	FALSE	3	6.14	cell death;cellular component movement;cellular homeostasis;defense response;metabolic process;regulation of biological process;response to stimulus;transport	cytoplasm;cytosol;membrane	catalytic activity;enzyme regulator activity;nucleotide binding;protein binding	Pf00454, Pf00613, Pf00792, Pf00794, Pf02192	Acute myeloid leukemia;Adrenergic signaling in cardiomyocytes;AGE-RAGE signaling pathway in diabetic complications;Aldosterone-regulated sodium reabsorption;Amoebiasis;AMPK signaling pathway;Apoptosis;Axon guidance;B cell receptor signaling pathway;Bacterial invasion of epithelial cells;Breast cancer;cAMP signaling pathway;Carbohydrate digestion and absorption;Central carbon metabolism in cancer;…	CD28 dependent PI3K/Akt signaling;Constitutive Signaling by Aberrant PI3K in Cancer;Constitutive Signaling by EGFRvIII;Constitutive Signaling by Ligand-Responsive EGFR Cancer Variants;DAP12 signaling;Downstream signal transduction;Downstream TCR signaling;G alpha (12/13) signalling events;G beta:gamma signalling through PI3Kgamma;GAB1 signalosome;Gastrin-CREB signalling pathway via PKC and MAPK;G…	AMP-activated Protein Kinase (AMPK) Signaling;Angiogenesis;Angiopoietin Like Protein 8 Regulatory Pathway;Chemokine signaling pathway;Copper homeostasis;DNA Damage Response (only ATM dependent);Estrogen signaling pathway;Focal Adhesion;Focal Adhesion-PI3K-Akt-mTOR-signaling pathway;G13 Signaling Pathway;Human Thyroid Stimulating Hormone (TSH) signaling pathway;IL1 and megakaryocytes in obesity;IL…	215	0.001	4.528	2	3	2	3	1068	1
6.4822	6.4822	6.49346	6.3733	6.1918	6.10643	5.42962	5.6837	5.19377	5.91648	5.78921	5.98413	+	1.40757	0.460911	Q15038		DAZAP2	9802	DAZ-associated protein 2 OS=Homo sapiens (Human) OX=9606 GN=DAZAP2 PE=1 SV=1	ENSG00000183283.15	Color2 [DarkGray]	1	4	FALSE	12	5.45		cytoplasm;nucleus	protein binding	Pf11029			Exercise-induced Circadian Regulation	1	0	6.298	22	2	2	2	168	1
9.97284	9.98014	10.0772	9.36807	9.21917	9.28864	9.26796	9.38198	9.41638	9.80462	9.77923	9.86062	+	3.07872	0.459386	Q8N8V4	1.2	ANKS4B	257629	Ankyrin repeat and SAM domain-containing protein 4B OS=Homo sapiens (Human) OX=9606 GN=ANKS4B PE=1 SV=2	ENSG00000175311.6;ENSG00000284290.1	Color2 [DarkGray]	1	4	FALSE	16;CHR_HG926_PATCH	31.2	cell differentiation;cell organization and biogenesis;response to stimulus	membrane	protein binding	Pf00023, Pf00536, Pf07647, Pf12796, Pf13606, Pf13637, Pf13857				0	0	29.204	16	6	8	6	417	1
12.9303	12.8916	12.8733	12.4113	12.4959	12.4848	11.9369	11.9365	11.9221	12.4131	12.4035	12.3569	+	4.85136	0.459348	P07602	6	PSAP	5660	Prosaposin OS=Homo sapiens (Human) OX=9606 GN=PSAP PE=1 SV=2	ENSG00000197746.13	Color2 [DarkGray]	1	4	FALSE	10	78.46	cell differentiation;metabolic process;regulation of biological process;response to stimulus;transport	extracellular;membrane;mitochondrion;organelle lumen;vacuole	catalytic activity;enzyme regulator activity;protein binding	Pf02199, Pf03489, Pf05184	Lysosome	Glycosphingolipid metabolism;Neutrophil degranulation;Peptide ligand-binding receptors;Platelet degranulation		17	0	54.288	17	10	23	10	524	1
7.32283	7.14873	7.29002	7.24982	6.99548	7.07468	7.08002	7.08215	6.94251	7.56148	7.3906	7.52904	+	2.55597	0.458812	Q99622		C12orf57	113246	Protein C10 OS=Homo sapiens (Human) OX=9606 GN=C12orf57 PE=1 SV=1	ENSG00000111678.10	Color2 [DarkGray]	1	4	FALSE	12	7.88	cell organization and biogenesis;regulation of biological process;response to stimulus	cytoplasm		Pf14974				0	0	6.279	30	3	3	3	126	1
9.97255	9.95507	10.0486	9.46801	9.31741	9.40642	8.92511	8.99181	8.89512	9.39553	9.40216	9.38909	+	4.03879	0.458251	Q8IWU2	1.6	LMTK2	22853	Serine/threonine-protein kinase LMTK2 OS=Homo sapiens (Human) OX=9606 GN=LMTK2 PE=1 SV=2	ENSG00000164715.5	Color2 [DarkGray]	1	4	FALSE	7	20.78	metabolic process;regulation of biological process;transport	cytosol;endosome;Golgi;membrane	catalytic activity;enzyme regulator activity;nucleotide binding;protein binding	Pf00069, Pf07714				0	0	25.009	4	6	6	6	1503	1
12.3933	12.3959	12.3673	12.6094	12.6217	12.627	12.1595	12.1756	12.1681	12.6543	12.6344	12.5879	+	4.64696	0.457796	P13073	5.6	COX4I1	1327	Cytochrome c oxidase subunit 4 isoform 1, mitochondrial OS=Homo sapiens (Human) OX=9606 GN=COX4I1 PE=1 SV=1	ENSG00000131143.8	Color2 [DarkGray]	1	4	FALSE	16	100.01	metabolic process;response to stimulus;transport	membrane;mitochondrion;nucleus	catalytic activity;protein binding;transporter activity	Pf02936	Alzheimer's disease;Cardiac muscle contraction;Huntington's disease;Metabolic pathways;Non-alcoholic fatty liver disease (NAFLD);Oxidative phosphorylation;Parkinson's disease	Respiratory electron transport;TP53 Regulates Metabolic Genes	Electron Transport Chain	17	0	79.968	43	10	32	10	169	1
9.77577	9.82972	9.92199	9.95899	9.78676	9.9202	9.69818	9.71201	9.69244	10.1707	10.164	10.1411	+	5.75145	0.457718	Q6N069	1.6	NAA16	79612	N-alpha-acetyltransferase 16, NatA auxiliary subunit OS=Homo sapiens (Human) OX=9606 GN=NAA16 PE=1 SV=2	ENSG00000172766.18	Color2 [DarkGray]	1	4	FALSE	13	29.82	metabolic process;regulation of biological process	cytoplasm;cytosol;nucleus	catalytic activity;protein binding	Pf00515, Pf12569, Pf13414, Pf13432				0	0	29.772	11	11	12	11	864	1
6.98299	6.90569	7.05528	7.01569	7.17592	7.00113	6.01569	6.09803	6.26115	6.74012	6.51885	6.48864	+	1.88755	0.457577	Q96PD2		DCBLD2	131566	Discoidin, CUB and LCCL domain-containing protein 2 OS=Homo sapiens (Human) OX=9606 GN=DCBLD2 PE=1 SV=1	ENSG00000057019.15	Color2 [DarkGray]	1	4	FALSE	3	5.71	regulation of biological process;response to stimulus	cell surface;membrane	protein binding	Pf00431, Pf00754, Pf03815				0	0	6.442	2	3	2	3	775	1
12.4768	12.513	12.5204	11.7167	11.6549	11.7057	11.8202	11.7894	11.7544	12.2282	12.2665	12.2412	+	4.49395	0.457284	Q8NEU8	1.3	APPL2	55198	DCC-interacting protein 13-beta OS=Homo sapiens (Human) OX=9606 GN=APPL2 PE=1 SV=3	ENSG00000136044.11	Color2 [DarkGray]	1	4	FALSE	12	120.02	cell proliferation;regulation of biological process;response to stimulus	cytoplasm;endosome;membrane;nucleus	protein binding	Pf00169, Pf00640				0	0	108.488	37	17	30	17	664	1
7.69975	6.90929	7.01235	6.86913	6.96116	6.96232	6.55459	6.53294	6.49185	6.84046	6.98982	7.11894	+	2.28259	0.456614	Q9H0U6		MRPL18	29074	39S ribosomal protein L18, mitochondrial OS=Homo sapiens (Human) OX=9606 GN=MRPL18 PE=1 SV=1	ENSG00000112110.9	Color2 [DarkGray]	1	4	FALSE	6	12.49	cell organization and biogenesis;metabolic process;transport	membrane;mitochondrion;ribosome	RNA binding;structural molecule activity	Pf00861	Ribosome	Mitochondrial translation elongation;Mitochondrial translation initiation;Mitochondrial translation termination		7	0	10.441	14	4	4	4	180	1
12.1806	12.1456	12.1945	11.5994	11.5499	11.6059	11.6531	11.6068	11.595	12.0319	12.0965	12.0957	+	4.09329	0.456406	Q9BY49	4	PECR	55825	Peroxisomal trans-2-enoyl-CoA reductase OS=Homo sapiens (Human) OX=9606 GN=PECR PE=1 SV=2	ENSG00000115425.13	Color2 [DarkGray]	1	4	FALSE	2	72.67	metabolic process	membrane;mitochondrion	catalytic activity;protein binding	Pf00106, Pf03435, Pf03807, Pf07993, Pf08659, Pf13460, Pf13561	Biosynthesis of unsaturated fatty acids;Fatty acid metabolism;Peroxisome	Alpha-oxidation of phytanate	Allograft Rejection;Fatty Acid Biosynthesis;Mitochondrial LC-Fatty Acid Beta-Oxidation	11	0	54.407	43	12	23	12	303	1
11.971	11.9562	11.9571	11.3221	11.3163	11.3279	11.268	11.2349	11.2825	11.6895	11.7013	11.7626	+	4.16295	0.456004	Q14116	0.1	IL18	3606	Interleukin-18 OS=Homo sapiens (Human) OX=9606 GN=IL18 PE=1 SV=1	ENSG00000150782.11	Color2 [DarkGray]	1	4	FALSE	11	51.35	cell communication;cell proliferation;defense response;metabolic process;regulation of biological process;response to stimulus	cytosol;extracellular	protein binding	Pf00340	African trypanosomiasis;Cytokine-cytokine receptor interaction;Cytosolic DNA-sensing pathway;Inflammatory bowel disease (IBD);Influenza A;Legionellosis;Malaria;NOD-like receptor signaling pathway;Rheumatoid arthritis;Salmonella infection;Tuberculosis	Interleukin-1 processing;Interleukin-10 signaling;Interleukin-18 signaling;Interleukin-4 and 13 signaling	Corticotropin-releasing hormone signaling pathway;Development and heterogeneity of the ILC family;Hypertrophy Model;IL1 and megakaryocytes in obesity;Nucleotide-binding Oligomerization Domain (NOD) pathway;TYROBP Causal Network	25	0	41.915	36	8	17	8	193	1
11.7168	11.6669	11.6802	11.2634	11.2896	11.3206	11.2528	11.2144	11.2015	11.6905	11.65	11.69	+	4.61529	0.45389	Q9UBM7	1.5	DHCR7	1717	7-dehydrocholesterol reductase OS=Homo sapiens (Human) OX=9606 GN=DHCR7 PE=1 SV=1	ENSG00000172893.15	Color2 [DarkGray]	1	4	FALSE	11	67.46	cell differentiation;metabolic process;regulation of biological process	cytosol;endoplasmic reticulum;membrane	catalytic activity;nucleotide binding	Pf01222	Metabolic pathways;Steroid biosynthesis	Activation of gene expression by SREBF (SREBP);Cholesterol biosynthesis via desmosterol;Cholesterol biosynthesis via lathosterol	Cholesterol Biosynthesis;Vitamin D Metabolism	12	0	41.239	14	7	22	7	475	1
13.3439	13.3645	13.3456	12.4244	12.4054	12.4545	12.6104	12.6186	12.6242	13.0992	13.0499	13.0623	+	5.10395	0.452735	P04424	3.7	ASL	435	Argininosuccinate lyase OS=Homo sapiens (Human) OX=9606 GN=ASL PE=1 SV=4	ENSG00000126522.16	Color2 [DarkGray]	1	4	FALSE	7	183.69	metabolic process;response to stimulus	cytoplasm;cytosol	catalytic activity;protein binding	Pf00206, Pf14698	Alanine, aspartate and glutamate metabolism;Arginine biosynthesis;Biosynthesis of amino acids;Metabolic pathways	Urea cycle	Alanine and aspartate metabolism;Urea cycle and metabolism of amino groups	10	0	164.943	47	22	50	22	464	1
12.5495	12.5381	12.5642	11.8542	11.8359	11.8522	11.906	11.9134	11.9151	12.3748	12.3569	12.3596	+	6.67006	0.452283	Q92734	3.5	TFG	10342	Protein TFG OS=Homo sapiens (Human) OX=9606 GN=TFG PE=1 SV=2	ENSG00000114354.13	Color2 [DarkGray]	1	4	FALSE	3	154.45	cell organization and biogenesis;regulation of biological process;response to stimulus;transport	cytoplasm;cytosol;endoplasmic reticulum;membrane	protein binding;signal transducer activity	Pf00564, Pf08232	Pathways in cancer;Thyroid cancer	COPII (Coat Protein 2) Mediated Vesicle Transport		10	0	127.193	28	10	40	10	400	1
5.69488	5.48543	5.4363	4.45943	4.58496	4.58496	4.0268	3.6893	4.42626	4.52356	4.08746	4.88753	+	0.650015	0.452062	H3BR10		LOC100507203;SMLR1	100507203	Small leucine-rich protein 1 OS=Homo sapiens (Human) OX=9606 GN=SMLR1 PE=1 SV=1	ENSG00000256162.2	Color2 [DarkGray]	1	4	FALSE	6	2.01		membrane	protein binding					0	0.013	2.472	7	2	1	2	107	1
9.33628	9.28979	9.31651	8.69105	8.64061	8.65499	8.70494	8.74886	8.74786	9.17742	9.19205	9.18735	+	5.12811	0.451719	Q6XQN6		NAPRT1;NAPRT	93100	Nicotinate phosphoribosyltransferase OS=Homo sapiens (Human) OX=9606 GN=NAPRT PE=1 SV=2	ENSG00000278488.2;ENSG00000147813.15	Color2 [DarkGray]	1	4	FALSE	8;CHR_HSCHR8_3_CTG7	46.47	metabolic process;response to stimulus;transport	cytoplasm;cytosol;extracellular;organelle lumen	catalytic activity;protein binding	Pf04095	Metabolic pathways;Nicotinate and nicotinamide metabolism	Neutrophil degranulation;Nicotinamide salvaging	NAD biosynthetic pathways	11	0	43.976	23	9	11	9	538	1
9.22858	9.26655	9.27053	8.61213	8.62278	8.65499	8.66605	8.75154	8.81314	9.1955	9.17617	9.21165	+	3.29651	0.450861	P40121		CAPG	822	Macrophage-capping protein OS=Homo sapiens (Human) OX=9606 GN=CAPG PE=1 SV=2	ENSG00000042493.15	Color2 [DarkGray]	1	4	FALSE	2	6.58	cell organization and biogenesis;regulation of biological process	cytoplasm;extracellular;nucleus	protein binding	Pf00626			TYROBP Causal Network	1	0	6.216	7	3	2	3	348	1
5.79961	6.0045	6.03342	5.03122	5.04002	5.2211	4.88753	4.77083	4.88753	5.1127	5.47249	5.31107	+	1.81119	0.450125	O00221		NFKBIE	4794	NF-kappa-B inhibitor epsilon OS=Homo sapiens (Human) OX=9606 GN=NFKBIE PE=1 SV=3	ENSG00000146232.15	Color2 [DarkGray]	1	4	FALSE	6	4.16	regulation of biological process;transport	cytoplasm;cytosol;Golgi;nucleus	protein binding	Pf00023, Pf12796, Pf13637, Pf13857	Adipocytokine signaling pathway;B cell receptor signaling pathway;Epstein-Barr virus infection;Neurotrophin signaling pathway;T cell receptor signaling pathway;Th1 and Th2 cell differentiation	Activation of NF-kappaB in B cells	Apoptosis;Oxidative Damage;TNF alpha Signaling Pathway	14	0.003	3.695	4	2	1	2	500	1
12.0006	11.9898	11.9812	11.2335	11.2596	11.2796	11.3365	11.3668	11.358	11.8294	11.8177	11.7642	+	4.4723	0.450033	Q7LBR1	3.1	CHMP1B	57132	Charged multivesicular body protein 1b OS=Homo sapiens (Human) OX=9606 GN=CHMP1B PE=1 SV=1	ENSG00000255112.2	Color2 [DarkGray]	1	4	FALSE	18	37.56	cell division;cell organization and biogenesis;regulation of biological process;transport	cytoplasm;cytosol;endosome;membrane;nucleus	protein binding	Pf03357	Endocytosis			1	0	24.431	23	7	15	7	199	1
5.46271	5.17792	5.60881	4.79701	4.9542	4.74953	5.35403	5.16591	5.2211	5.848	5.52042	5.72247	+	1.81751	0.449947	O60551		NMT2	9397	Glycylpeptide N-tetradecanoyltransferase 2 OS=Homo sapiens (Human) OX=9606 GN=NMT2 PE=1 SV=1	ENSG00000152465.17	Color2 [DarkGray]	1	4	FALSE	10	31.21	metabolic process;regulation of biological process;transport	cytoplasm;cytosol;Golgi;membrane	catalytic activity	Pf01233, Pf02799		Inactivation, recovery and regulation of the phototransduction cascade;Membrane binding and targetting of GAG proteins;Signaling by GPCR		13	0	27.179	6	4	7	4	498	1
9.79831	9.74517	9.75422	8.8009	8.95478	8.9678	9.07066	9.1025	9.05989	9.62242	9.48925	9.47086	+	3.09209	0.449828	O00338		SULT1C2	6819	Sulfotransferase 1C2 OS=Homo sapiens (Human) OX=9606 GN=SULT1C2 PE=1 SV=1	ENSG00000198203.9	Color2 [DarkGray]	1	4	FALSE	2	10.92	metabolic process	cytoplasm;cytosol	catalytic activity;protein binding	Pf00685		Cytosolic sulfonation of small molecules	Metapathway biotransformation;Sulfation Biotransformation Reaction	6	0	9.697	10	5	4	5	296	1
7.38629	7.34518	7.40769	6.73742	6.75355	6.76155	6.70598	6.62936	6.85549	7.31016	7.16491	7.06286	+	1.9964	0.449032	Q92903		CDS1	1040	Phosphatidate cytidylyltransferase 1 OS=Homo sapiens (Human) OX=9606 GN=CDS1 PE=2 SV=2	ENSG00000163624.5	Color2 [DarkGray]	1	4	FALSE	4	2.13	metabolic process;regulation of biological process;response to stimulus	endoplasmic reticulum;membrane	catalytic activity	Pf01148	Glycerophospholipid metabolism;Metabolic pathways;Phosphatidylinositol signaling system	Synthesis of PI		8	0.025	1.961	2	2	1	2	461	1
4.96347	5.07895	4.96347	5.04439	5.17393	5.23266	4.82782	4.56682	4.60881	4.90689	5.1416	5.30012	+	1.48413	0.448389	Q13214		SEMA3B	7869	Semaphorin-3B OS=Homo sapiens (Human) OX=9606 GN=SEMA3B PE=2 SV=1	ENSG00000012171.19	Color2 [DarkGray]	1	4	FALSE	3	2.38	cell communication;cellular component movement;response to stimulus	endoplasmic reticulum;extracellular;membrane	protein binding	Pf01403, Pf01437	Axon guidance			1	0.033	1.767	1	2	1	2	749	1
11.1548	11.1591	11.1499	9.87021	9.85689	9.93899	9.50839	9.46984	9.6215	9.98627	9.96766	9.99081	+	3.205	0.448335	P02649		APOE	348	Apolipoprotein E OS=Homo sapiens (Human) OX=9606 GN=APOE PE=1 SV=1	ENSG00000130203.9	Color2 [DarkGray]	1	4	FALSE	19	62.39	cell communication;cell organization and biogenesis;cellular homeostasis;metabolic process;regulation of biological process;response to stimulus;transport	cytoplasm;endoplasmic reticulum;endosome;extracellular;Golgi;membrane;nucleus;organelle lumen	antioxidant activity;catalytic activity;enzyme regulator activity;metal ion binding;protein binding;structural molecule activity;transporter activity	Pf01442	Alzheimer's disease	Chylomicron assembly;Chylomicron clearance;Chylomicron remodeling;HDL remodeling;Post-translational protein phosphorylation;Regulation of Insulin-like Growth Factor (IGF) transport and uptake by Insulin-like Growth Factor Binding Proteins (IGFBPs);Retinoid metabolism and transport;Scavenging by Class A Receptors;Signaling by GPCR;Transcriptional regulation by the AP-2 (TFAP2) family of transcript…	Alzheimers Disease;ApoE and miR-146 in inflammation and atherosclerosis;Apoptosis-related network due to altered Notch3 in ovarian cancer;Statin Pathway;Vitamin B12 Metabolism	33	0	62.852	47	16	20	16	317	1
10.7558	10.7348	10.725	10.034	9.93929	9.96737	10.0666	10.0829	10.0686	10.5378	10.4789	10.5458	+	4.48618	0.448095	P02753	0.5	RBP4	5950	Retinol-binding protein 4 OS=Homo sapiens (Human) OX=9606 GN=RBP4 PE=1 SV=3	ENSG00000138207.13	Color2 [DarkGray]	1	4	FALSE	10	26.64	metabolic process;regulation of biological process;response to stimulus;transport	cytosol;extracellular	protein binding;transporter activity	Pf00061, Pf08212		Retinoid cycle disease events;Retinoid metabolism and transport;Retinoid metabolism disease events;Signaling by GPCR;The canonical retinoid cycle in rods (twilight vision)	Sterol Regulatory Element-Binding Proteins (SREBP) signalling;Vitamin A and Carotenoid Metabolism	15	0	19.356	21	5	8	5	201	1
7.1467	7.04221	7.01903	6.59694	6.49825	6.53605	6.48382	6.47086	6.36107	7.0268	6.8802	6.74012	+	2.07947	0.44379	Q9UBR1		UPB1	51733	Beta-ureidopropionase OS=Homo sapiens (Human) OX=9606 GN=UPB1 PE=1 SV=1	ENSG00000100024.14	Color2 [DarkGray]	1	4	FALSE	22	7.51	metabolic process	cytoplasm;cytosol	catalytic activity;metal ion binding	Pf00795	beta-Alanine metabolism;Drug metabolism - other enzymes;Metabolic pathways;Pantothenate and CoA biosynthesis;Pyrimidine metabolism	Pyrimidine catabolism	Fluoropyrimidine Activity	10	0	8.042	7	3	2	3	384	1
7.12619	7.07253	7.1334	6.40599	6.42291	6.47573	6.32193	6.3505	6.4822	6.8189	6.81121	6.85549	+	3.01017	0.44366	Q3MIR4		TMEM30B	161291	Cell cycle control protein 50B OS=Homo sapiens (Human) OX=9606 GN=TMEM30B PE=1 SV=1	ENSG00000182107.6	Color2 [DarkGray]	1	4	FALSE	14	7.43	regulation of biological process;transport	membrane	protein binding;transporter activity	Pf03381				0	0	11.083	8	3	2	3	351	1
7.26585	7.27984	7.50462	7.18785	6.89724	7.11686	7.07468	7.09487	7.10957	7.46842	7.5932	7.54767	+	3.51824	0.443392	P40199	0.6	CEACAM6	4680	Carcinoembryonic antigen-related cell adhesion molecule 6 OS=Homo sapiens (Human) OX=9606 GN=CEACAM6 PE=1 SV=3		Color2 [DarkGray]	1	4	FALSE	19	8.63	cell communication;cellular component movement;regulation of biological process;response to stimulus;transport	membrane	protein binding	Pf00047, Pf07679, Pf07686, Pf13895, Pf13927		Cell surface interactions at the vascular wall;Fibronectin matrix formation;Neutrophil degranulation		7	0	10.584	10	3	2	3	344	1
12.7144	12.7216	12.708	11.8268	11.8289	11.8324	12.5736	12.6143	12.5626	13.0365	13.0325	13.0079	+	4.77855	0.44208	Q9H3R2	1.6	MUC13	56667	Mucin-13 OS=Homo sapiens (Human) OX=9606 GN=MUC13 PE=1 SV=3	ENSG00000173702.7	Color2 [DarkGray]	1	4	FALSE	3	151.5	metabolic process;regulation of biological process;response to stimulus	cytosol;extracellular;membrane;organelle lumen	protein binding	Pf01390		Dectin-2 family;Defective C1GALT1C1 causes Tn polyagglutination syndrome (TNPS);Defective GALNT12 causes colorectal cancer 1 (CRCS1);Defective GALNT3 causes familial hyperphosphatemic tumoral calcinosis (HFTC);Termination of O-glycan biosynthesis		15	0	130.141	31	12	38	12	512	1
10.6391	10.6519	10.6754	9.96607	9.81266	9.89542	10.1447	10.0625	10.0733	10.5246	10.5271	10.554	+	4.05993	0.441764	Q9H1P3		OSBPL2	9885	Oxysterol-binding protein-related protein 2 OS=Homo sapiens (Human) OX=9606 GN=OSBPL2 PE=1 SV=1	ENSG00000130703.15	Color2 [DarkGray]	1	4	FALSE	20	26.29	metabolic process;transport	cytosol	protein binding;transporter activity	Pf01237		Synthesis of bile acids and bile salts		5	0	28.384	15	7	8	7	480	1
12.6769	12.6519	12.6733	12.0631	12.1184	12.0916	12.1898	12.1869	12.166	12.6501	12.6463	12.5703	+	4.08314	0.441301	P31946	9.7	YWHAB	7529	14-3-3 protein beta/alpha OS=Homo sapiens (Human) OX=9606 GN=YWHAB PE=1 SV=3	ENSG00000166913.12	Color2 [DarkGray]	1	4	FALSE	20	459.39	cell organization and biogenesis;metabolic process;regulation of biological process;response to stimulus;transport	cytoplasm;cytosol;membrane;mitochondrion;nucleus	protein binding	Pf00244	Cell cycle;Epstein-Barr virus infection;Hepatitis B;Hippo signaling pathway;Oocyte meiosis;PI3K-Akt signaling pathway;Viral carcinogenesis	Activation of BAD and translocation to mitochondria;ARMS-mediated activation;Butyrate Response Factor 1 (BRF1) binds and destabilizes mRNA;Chk1/Chk2(Cds1) mediated inactivation of Cyclin B:Cdk1 complex;Frs2-mediated activation;Interleukin-20 family signaling;MAP2K and MAPK activation;mTORC1-mediated signalling;Negative regulation of MAPK pathway;Paradoxical activation of RAF signaling by kinase i…	Calcium Regulation in the Cardiac Cell;Cell Cycle;IL-3 Signaling Pathway;Myometrial Relaxation and Contraction Pathways;Sudden Infant Death Syndrome (SIDS) Susceptibility Pathways	68	0	170.09	65	16	121	16	246	1
6.24222	6.35226	6.21335	5.99774	5.73877	6.01792	6.55919	6.40599	6.58195	6.84423	7.09803	6.92837	+	2.04739	0.441168	Q8TDW0		LRRC8C	84230	Volume-regulated anion channel subunit LRRC8C OS=Homo sapiens (Human) OX=9606 GN=LRRC8C PE=1 SV=2	ENSG00000171488.14	Color2 [DarkGray]	1	4	FALSE	1	12.3	cell differentiation;regulation of biological process;response to stimulus;transport	cytoplasm;endoplasmic reticulum;membrane	protein binding;transporter activity	Pf12534, Pf12799, Pf13855		Miscellaneous transport and binding events		2	0	15.254	4	4	3	4	803	1
9.67737	9.79539	9.68703	8.73539	8.57213	8.69905	9.35667	9.39232	9.29944	9.74836	9.7812	9.84188	+	3.47955	0.441003	P54803	1.4	GALC	2581	Galactocerebrosidase OS=Homo sapiens (Human) OX=9606 GN=GALC PE=1 SV=3	ENSG00000054983.16	Color2 [DarkGray]	1	4	FALSE	14	6.51	metabolic process	mitochondrion;organelle lumen;vacuole	catalytic activity	Pf02057	Lysosome;Metabolic pathways;Sphingolipid metabolism	Glycosphingolipid metabolism		7	0	5.895	2	3	2	3	685	1
8.48301	8.49065	8.64962	8.81121	8.70563	8.74113	8.35931	8.19574	8.2555	8.73234	8.65928	8.7418	+	2.89878	0.440957	O15379	0.4	HDAC3	8841	Histone deacetylase 3 OS=Homo sapiens (Human) OX=9606 GN=HDAC3 PE=1 SV=2	ENSG00000171720.9	Color2 [DarkGray]	1	4	FALSE	5	14.37	cell organization and biogenesis;metabolic process;regulation of biological process;response to stimulus	cytoplasm;cytosol;Golgi;membrane;nucleus	catalytic activity;protein binding	Pf00850	Alcoholism;Thyroid hormone signaling pathway;Viral carcinogenesis	Activation of anterior HOX genes in hindbrain development during early embryogenesis;Association of TriC/CCT with target proteins during biosynthesis;BMAL1:CLOCK,NPAS2 activates circadian gene expression;Constitutive Signaling by NOTCH1 HD? Domain Mutants;Constitutive Signaling by NOTCH1 PEST Domain Mutants;HDACs deacetylate histones;NOTCH1 Intracellular Domain Regulates Transcription;NR1D1 (REV-…	Cell Cycle;Initiation of transcription and translation elongation at the HIV-1 LTR;Neural Crest Differentiation	53	0	14.795	7	4	4	4	428	1
10.3651	10.4297	10.4255	9.61912	9.51116	9.60622	9.89739	9.86341	9.86093	10.2815	10.3556	10.3075	+	4.23868	0.440949	Q96FV2	0.6	SCRN2	90507	Secernin-2 OS=Homo sapiens (Human) OX=9606 GN=SCRN2 PE=1 SV=3	ENSG00000141295.13	Color2 [DarkGray]	1	4	FALSE	17	58.57	metabolic process;transport		catalytic activity;protein binding	Pf03577				0	0	77.287	36	12	15	12	425	1
7.43212	7.37938	7.36982	6.20163	6.2724	6.24793	7.95942	7.90929	7.79831	8.24222	8.41912	8.32733	+	2.49132	0.440547	Q9Y257		KCNK6	9424	Potassium channel subfamily K member 6 OS=Homo sapiens (Human) OX=9606 GN=KCNK6 PE=1 SV=1	ENSG00000099337.4	Color2 [DarkGray]	1	4	FALSE	19	0	regulation of biological process;transport	membrane	transporter activity	Pf07885		Phase 4 - resting membrane potential;Tandem of pore domain in a weak inwardly rectifying K channels (TWIK)		7	0.086	1.115	2	2	1	2	313	1
12.5578	12.5591	12.5618	11.5874	11.536	11.6125	11.8115	11.7984	11.7646	12.2609	12.2205	12.212	+	4.55045	0.439647	P27338		MAOB	4129	Amine oxidase [flavin-containing] B OS=Homo sapiens (Human) OX=9606 GN=MAOB PE=1 SV=3	ENSG00000069535.13	Color2 [DarkGray]	1	4	FALSE	X	62.75	metabolic process;regulation of biological process;response to stimulus	membrane;mitochondrion	catalytic activity;nucleotide binding;protein binding	Pf00070, Pf00890, Pf01266, Pf01494, Pf01593, Pf01946, Pf03486, Pf07992, Pf12831, Pf13450, Pf13738	Alcoholism;Amphetamine addiction;Arginine and proline metabolism;Cocaine addiction;Dopaminergic synapse;Drug metabolism - cytochrome P450;Glycine, serine and threonine metabolism;Histidine metabolism;Metabolic pathways;Phenylalanine metabolism;Serotonergic synapse;Tryptophan metabolism;Tyrosine metabolism	Biogenic amines are oxidatively deaminated to aldehydes by MAOA and MAOB	Dopamine metabolism;Tryptophan metabolism	20	0	69.779	33	16	24	16	520	1
6.45943	6.36807	6.56529	7.1416	6.95768	7.00338	6.79961	6.73064	6.60585	7.24888	7.13648	7.06609	+	2.31228	0.43845	Q8TD22		SFXN5	94097	Sideroflexin-5 OS=Homo sapiens (Human) OX=9606 GN=SFXN5 PE=1 SV=1	ENSG00000144040.12	Color2 [DarkGray]	1	4	FALSE	2	2.08	transport	membrane;mitochondrion	transporter activity	Pf03820				0	0.042	1.599	3	2	1	2	340	1
6.63517	6.49825	6.77215	5.67525	5.36807	5.80219	5.96116	6.02901	5.75221	6.21529	6.54071	6.29646	+	1.564	0.436691	Q8NFX7		STXBP6	29091	Syntaxin-binding protein 6 OS=Homo sapiens (Human) OX=9606 GN=STXBP6 PE=1 SV=2	ENSG00000168952.15	Color2 [DarkGray]	1	4	FALSE	14	2.93	regulation of biological process;transport	cytoplasm;membrane	protein binding	Pf00957, Pf15277				0	0.012	2.613	4	2	1	2	210	1
7.81954	7.8125	7.79377	7.6453	7.52435	7.5947	7.60363	7.45121	7.54921	7.91528	7.96405	8.03342	+	2.82706	0.436238	Q9UHK0		NUFIP1	26747	Nuclear fragile X mental retardation-interacting protein 1 OS=Homo sapiens (Human) OX=9606 GN=NUFIP1 PE=1 SV=2	ENSG00000083635.7	Color2 [DarkGray]	1	4	FALSE	13	5.62	cell organization and biogenesis;metabolic process;regulation of biological process	nucleus;ribosome	DNA binding;metal ion binding;protein binding;RNA binding	Pf10453, Pf12171				0	0	5.917	5	3	2	3	495	1
11.3152	11.3144	11.3625	10.8577	10.8265	10.867	11.5636	11.5766	11.5621	11.9875	11.9826	12.0404	+	4.6638	0.436095	Q9H074		PAIP1	10605	Polyadenylate-binding protein-interacting protein 1 OS=Homo sapiens (Human) OX=9606 GN=PAIP1 PE=1 SV=1	ENSG00000172239.13	Color2 [DarkGray]	1	4	FALSE	5	57.19	metabolic process;regulation of biological process	cytoplasm;cytosol	protein binding;RNA binding;translation regulator activity	Pf02854	RNA transport	Deadenylation of mRNA	Translation Factors	5	0	50.589	25	10	17	10	479	1
12.1035	12.1081	12.1034	11.2958	11.2475	11.2941	11.6483	11.6093	11.5902	12.035	12.041	12.0786	+	4.42611	0.435597	Q9BW04	2.1	C1orf116	79098	Specifically androgen-regulated gene protein OS=Homo sapiens (Human) OX=9606 GN=SARG PE=1 SV=2	ENSG00000182795.12	Color2 [DarkGray]	1	4	FALSE	1	89.6		cytoplasm;cytosol;membrane	protein binding	Pf15385				0	0	109.728	41	20	26	20	601	1
11.4666	11.4904	11.5203	9.96362	9.86759	9.98542	10.6614	10.655	10.6776	11.1054	11.0963	11.0957	+	6.29068	0.43444	Q8TAV3	0.3	CYP2W1	54905	Cytochrome P450 2W1 OS=Homo sapiens (Human) OX=9606 GN=CYP2W1 PE=1 SV=2	ENSG00000073067.13	Color2 [DarkGray]	1	4	FALSE	7	33.88	metabolic process	cell surface;endoplasmic reticulum;membrane;organelle lumen	catalytic activity;metal ion binding	Pf00067		Miscellaneous substrates;Xenobiotics	Metapathway biotransformation;Oxidation by Cytochrome P450	8	0	36.489	20	9	12	9	490	1
8.8857	8.8679	8.87437	7.91289	8.00843	8.07039	8.072	8.00899	8.19131	8.58496	8.51806	8.47167	+	2.63974	0.434136	O15264	1.1	MAPK13	5603	Mitogen-activated protein kinase 13 OS=Homo sapiens (Human) OX=9606 GN=MAPK13 PE=1 SV=1	ENSG00000156711.16	Color2 [DarkGray]	1	4	FALSE	6	10.29	metabolic process;regulation of biological process;response to stimulus	cytoplasm;cytosol;nucleus	catalytic activity;nucleotide binding;protein binding;signal transducer activity	Pf00069, Pf01636, Pf07714, Pf14531	Adrenergic signaling in cardiomyocytes;AGE-RAGE signaling pathway in diabetic complications;Amyotrophic lateral sclerosis (ALS);Chagas disease (American trypanosomiasis);Dopaminergic synapse;Endocrine resistance;Epithelial cell signaling in Helicobacter pylori infection;Epstein-Barr virus infection;Fc epsilon RI signaling pathway;FoxO signaling pathway;GnRH signaling pathway;Hepatitis C;Inflammat…	DSCAM interactions;NOD1/2 Signaling Pathway;p38MAPK events;VEGFA-VEGFR2 Pathway	Angiopoietin Like Protein 8 Regulatory Pathway;Insulin Signaling;MAPK Signaling Pathway;Oxidative Damage;Parkinsons Disease Pathway;Photodynamic therapy-induced NFE2L2 (NRF2) survival signaling;Rac1/Pak1/p38/MMP-2 pathway;Regulation of toll-like receptor signaling pathway;Retinoblastoma (RB) in Cancer;RIG-I-like Receptor Signaling;Toll-like receptor signaling pathway	67	0	12.151	6	3	3	3	365	1
6.87897	6.88387	6.92837	7.71973	7.70183	7.79636	6.79442	6.94369	7.03012	7.33271	7.3156	7.42206	+	2.32552	0.434052	P03928		ATP8	4509	ATP synthase protein 8 OS=Homo sapiens (Human) OX=9606 GN=MT-ATP8 PE=1 SV=1	ENSG00000228253.1	Color2 [DarkGray]	1	4	FALSE	MT	4.31	cell organization and biogenesis;metabolic process;response to stimulus;transport	membrane;mitochondrion	catalytic activity;transporter activity		Alzheimer's disease;Huntington's disease;Metabolic pathways;Oxidative phosphorylation;Parkinson's disease	Cristae formation;Formation of ATP by chemiosmotic coupling	Electron Transport Chain	13	0.012	2.549	16	2	2	2	68	1
10.8167	10.8455	10.8474	9.96261	9.90268	9.945	10.3918	10.3798	10.3775	10.7823	10.8446	10.8226	+	4.68208	0.433471	P52735	0	VAV2	7410	Guanine nucleotide exchange factor VAV2 OS=Homo sapiens (Human) OX=9606 GN=VAV2 PE=1 SV=2	ENSG00000160293.16	Color2 [DarkGray]	1	4	FALSE	9	33.84	cell organization and biogenesis;cellular component movement;regulation of biological process;response to stimulus	cytoplasm;cytosol;membrane	metal ion binding;protein binding	Pf00017, Pf00018, Pf00130, Pf00169, Pf00307, Pf00621, Pf07653, Pf11971, Pf14604	B cell receptor signaling pathway;cAMP signaling pathway;Chemokine signaling pathway;Fc epsilon RI signaling pathway;Fc gamma R-mediated phagocytosis;Focal adhesion;Leukocyte transendothelial migration;Natural killer cell mediated cytotoxicity;Proteoglycans in cancer;Rap1 signaling pathway;Regulation of actin cytoskeleton;T cell receptor signaling pathway	DAP12 signaling;EPH-ephrin mediated repulsion of cells;FCERI mediated Ca mobilization;FCERI mediated MAPK activation;G alpha (12/13) signalling events;GPVI-mediated activation cascade;NRAGE signals death through JNK;Regulation of actin dynamics for phagocytic cup formation;Rho GTPase cycle;Signal transduction by L1;Signalling by NGF;VEGFR2 mediated vascular permeability	B Cell Receptor Signaling Pathway;Brain-Derived Neurotrophic Factor (BDNF) signaling pathway;Chemokine signaling pathway;EGF/EGFR Signaling Pathway;Hepatitis C and Hepatocellular Carcinoma;Integrin-mediated Cell Adhesion;Microglia Pathogen Phagocytosis Pathway;Prolactin Signaling Pathway;VEGFA-VEGFR2 Signaling Pathway	53	0	36.277	10	10	11	10	878	1
11.8426	11.8487	11.8192	11.1536	11.1701	11.1948	11.3589	11.3595	11.3174	11.7612	11.7804	11.7939	+	4.86385	0.433237	Q9Y2S2		CRYL1	51084	Lambda-crystallin homolog OS=Homo sapiens (Human) OX=9606 GN=CRYL1 PE=1 SV=3	ENSG00000165475.13	Color2 [DarkGray]	1	4	FALSE	13	45.69	metabolic process	cytoplasm;cytosol	catalytic activity;nucleotide binding;protein binding	Pf00725, Pf02737	Metabolic pathways;Pentose and glucuronate interconversions	Catabolism of glucuronate to xylulose-5-phosphate		5	0	43.534	33	12	14	12	319	1
8.85798	8.82146	8.79636	9.68773	9.55976	9.57875	8.87067	8.84518	8.82114	9.28979	9.2976	9.24911	+	4.50718	0.433173	P48509	0.7	CD151	977	CD151 antigen OS=Homo sapiens (Human) OX=9606 GN=CD151 PE=1 SV=3	ENSG00000177697.17	Color2 [DarkGray]	1	4	FALSE	11	15.57	cell organization and biogenesis;cell proliferation;cellular component movement;regulation of biological process;response to stimulus	cytosol;membrane	protein binding	Pf00335		Assembly of collagen fibrils and other multimeric structures;Type I hemidesmosome assembly	Primary Focal Segmental Glomerulosclerosis FSGS	7	0	15.3	14	5	5	5	253	1
9.84376	9.86728	9.84298	9.27984	9.27612	9.32733	9.19131	9.16415	9.21602	9.67048	9.62388	9.57384	+	3.77755	0.43224	P49888		SULT1E1	6783	Sulfotransferase 1E1 OS=Homo sapiens (Human) OX=9606 GN=SULT1E1 PE=1 SV=1	ENSG00000109193.10	Color2 [DarkGray]	1	4	FALSE	4	21.79	metabolic process;regulation of biological process	cytoplasm;cytosol	catalytic activity;protein binding	Pf00685	Steroid hormone biosynthesis	Cytosolic sulfonation of small molecules	Estrogen metabolism;Metapathway biotransformation;Photodynamic therapy-induced unfolded protein response;Sulfation Biotransformation Reaction;Tamoxifen metabolism	10	0	22.929	17	5	6	5	294	1
12.2408	12.236	12.2195	11.2418	11.2965	11.3263	11.4592	11.4917	11.4747	11.9411	11.8992	11.8785	+	4.50453	0.431096	P50135	2.5	HNMT	3176	Histamine N-methyltransferase OS=Homo sapiens (Human) OX=9606 GN=HNMT PE=1 SV=1	ENSG00000150540.13	Color2 [DarkGray]	1	4	FALSE	2	53.51	metabolic process;response to stimulus	cytoplasm;cytosol	catalytic activity	Pf08242, Pf13489, Pf13847	Histidine metabolism	Histidine catabolism;Metabolism of ingested SeMet, Sec, MeSec into H2Se	Amino Acid metabolism;Metapathway biotransformation;Methylation Pathways	10	0	46.837	34	11	17	11	292	1
15.0851	15.0848	15.0843	14.9726	14.9643	14.9656	14.8189	14.8351	14.822	15.2635	15.2609	15.2414	+	6.02604	0.429903	P05783	27.5	KRT18	3875	Keratin, type I cytoskeletal 18 OS=Homo sapiens (Human) OX=9606 GN=KRT18 PE=1 SV=2	ENSG00000111057.10	Color2 [DarkGray]	1	4	FALSE	12	1852.8	cell death;cell organization and biogenesis;regulation of biological process;response to stimulus;transport	cytoplasm;cytosol;nucleus	protein binding;RNA binding;structural molecule activity	Pf00038	Pathogenic Escherichia coli infection	Formation of the cornified envelope	Pathogenic Escherichia coli infection	5	0	485.119	83	41	476	41	430	1
13.0845	13.0804	13.0959	12.2803	12.2771	12.299	12.2118	12.216	12.2238	12.637	12.6577	12.6457	+	6.38307	0.429627	Q5T2W1	2.5	PDZK1	5174	Na()/H() exchange regulatory cofactor NHE-RF3 OS=Homo sapiens (Human) OX=9606 GN=PDZK1 PE=1 SV=2	ENSG00000174827.13	Color2 [DarkGray]	1	4	FALSE	1	120.84	cell proliferation;metabolic process;regulation of biological process;transport	membrane	catalytic activity;protein binding;transporter activity	Pf00231, Pf00595, Pf13180				0	0	117.341	47	20	33	20	519	1
7.63227	7.64674	7.71149	7.34873	7.28077	7.26585	6.57137	6.61618	6.66676	7.02791	7.10957	7.00113	+	3.25483	0.428097	Q06418		TYRO3	7301	Tyrosine-protein kinase receptor TYRO3 OS=Homo sapiens (Human) OX=9606 GN=TYRO3 PE=1 SV=1	ENSG00000092445.11	Color2 [DarkGray]	1	4	FALSE	15	3.66	cell differentiation;cell organization and biogenesis;cellular component movement;cellular homeostasis;metabolic process;regulation of biological process;response to stimulus;transport	membrane;nucleus	catalytic activity;nucleotide binding;protein binding;receptor activity;signal transducer activity	Pf00041, Pf00047, Pf00069, Pf07679, Pf07686, Pf07714, Pf13895, Pf13927				0	0	5.93	2	2	1	2	890	1
7.10014	7.23266	7.14466	8.0045	7.74214	7.73403	5.50779	5.33985	5.97269	6.06178	5.87036	6.16792	+	0.958615	0.426575	O76041		NEBL	10529	Nebulette OS=Homo sapiens (Human) OX=9606 GN=NEBL PE=1 SV=1	ENSG00000078114.18	Color2 [DarkGray]	1	4	FALSE	10	3.11	cell organization and biogenesis	cytoplasm	protein binding;structural molecule activity	Pf00018, Pf00880, Pf07653, Pf14604				0	0.022	2.054	1	2	1	2	1014	1
9.53916	9.55727	9.61047	9.38888	9.27006	9.33204	9.77808	9.82034	9.78856	10.2071	10.1885	10.271	+	3.9635	0.426542	O95999	0.2	BCL10	8915	B-cell lymphoma/leukemia 10 OS=Homo sapiens (Human) OX=9606 GN=BCL10 PE=1 SV=1	ENSG00000142867.12	Color2 [DarkGray]	1	4	FALSE	1	31.91	cell death;cell organization and biogenesis;defense response;metabolic process;regulation of biological process;response to stimulus	cytoplasm;cytosol;membrane;nucleus;vacuole	enzyme regulator activity;protein binding	Pf00619	B cell receptor signaling pathway;NF-kappa B signaling pathway;T cell receptor signaling pathway;Tuberculosis	Activation of NF-kappaB in B cells;CLEC7A (Dectin-1) signaling;Downstream TCR signaling;E3 ubiquitin ligases ubiquitinate target proteins;FCERI mediated NF-kB activation	B Cell Receptor Signaling Pathway;T-Cell antigen Receptor (TCR) Signaling Pathway;T-Cell antigen Receptor (TCR) pathway during Staphylococcus aureus infection	23	0	21.06	22	7	11	7	233	1
11.2847	11.2518	11.1746	11.3571	11.4915	11.4335	11.4182	11.4099	11.3455	11.8885	11.7899	11.7729	+	3.24431	0.425889	P47914		RPL29	6159	60S ribosomal protein L29 OS=Homo sapiens (Human) OX=9606 GN=RPL29 PE=1 SV=2	ENSG00000162244.10	Color2 [DarkGray]	1	4	FALSE	3	29.8	cell organization and biogenesis;metabolic process;transport	cytosol;membrane;ribosome	protein binding;RNA binding;structural molecule activity	Pf01779	Ribosome	Eukaryotic Translation Termination;Formation of a pool of free 40S subunits;GTP hydrolysis and joining of the 60S ribosomal subunit;L13a-mediated translational silencing of Ceruloplasmin expression;Major pathway of rRNA processing in the nucleolus and cytosol;Nonsense Mediated Decay (NMD) enhanced by the Exon Junction Complex (EJC);Nonsense Mediated Decay (NMD) independent of the Exon Junction Co…	Cytoplasmic Ribosomal Proteins	34	0	27.073	19	5	10	5	159	1
7.94603	7.9384	8.06878	7.80219	7.71562	7.81506	7.79507	7.66035	7.76222	8.14262	8.18041	8.17093	+	3.26741	0.425439	Q8IVS8		GLYCTK	132158	Glycerate kinase OS=Homo sapiens (Human) OX=9606 GN=GLYCTK PE=1 SV=1	ENSG00000168237.17	Color2 [DarkGray]	1	4	FALSE	3	14.64	metabolic process	cytoplasm;cytosol;Golgi;mitochondrion	catalytic activity;nucleotide binding;protein binding	Pf05161, Pf13660	Carbon metabolism;Glycerolipid metabolism;Glycine, serine and threonine metabolism;Glyoxylate and dicarboxylate metabolism;Metabolic pathways;Pentose phosphate pathway	Fructose catabolism		10	0	19.052	7	4	3	4	523	1
10.6546	10.6657	10.6901	10.4378	10.3984	10.4502	10.8472	10.8115	10.8281	11.2093	11.2664	11.2844	+	4.16034	0.424441	Q8NDI1		EHBP1	23301	EH domain-binding protein 1 OS=Homo sapiens (Human) OX=9606 GN=EHBP1 PE=1 SV=3	ENSG00000115504.14	Color2 [DarkGray]	1	4	FALSE	2	37.58	transport	cytoplasm;cytosol;endosome;membrane	protein binding	Pf00307, Pf10358, Pf11971, Pf12130				0	0	39.996	10	11	10	11	1231	1
6.30012	5.86295	6.36807	5.848	6.20945	5.99548	6.52982	6.13134	6.91528	6.67807	7.2937	6.87774	+	0.663096	0.424358	Q7Z6J8		UBE3D	90025	E3 ubiquitin-protein ligase E3D OS=Homo sapiens (Human) OX=9606 GN=UBE3D PE=1 SV=2	ENSG00000118420.16	Color2 [DarkGray]	1	4	FALSE	6	2.8	metabolic process	cytoplasm	catalytic activity;protein binding	Pf09814		Antigen processing: Ubiquitination & Proteasome degradation		4	0.011	2.648	4	2	1	2	389	1
6.9542	6.95652	7.17393	7.02791	6.71973	6.89845	7.25644	7.18982	7.2317	7.59021	7.64169	7.71699	+	3.27962	0.423641	P49356		FNTB;CHURC1-FNTB	2342;100529261	Protein farnesyltransferase subunit beta OS=Homo sapiens (Human) OX=9606 GN=FNTB PE=1 SV=1	ENSG00000257365.7	Color2 [DarkGray]	1	4	FALSE	14	7.4	metabolic process;regulation of biological process;response to stimulus	cytosol	catalytic activity;metal ion binding;protein binding	Pf00432, Pf13243, Pf13249	Terpenoid backbone biosynthesis	Inactivation, recovery and regulation of the phototransduction cascade;Signaling by GPCR		6	0	7.521	6	3	2	3	437	1
10.5817	10.5733	10.6178	10.0254	9.93943	10.0421	9.97785	9.98157	10.0088	10.3796	10.4166	10.4425	+	4.47127	0.423481	O95219	0.6	SNX4	8723	Sorting nexin-4 OS=Homo sapiens (Human) OX=9606 GN=SNX4 PE=1 SV=1	ENSG00000114520.10	Color2 [DarkGray]	1	4	FALSE	3	38.91	cell organization and biogenesis;transport	cytoplasm;endosome;membrane	protein binding	Pf00787	Endocytosis			1	0	42.813	18	7	10	7	450	1
13.4775	13.4535	13.4545	12.6004	12.5983	12.6261	12.7769	12.7761	12.7618	13.1894	13.2045	13.1902	+	6.36005	0.423102	Q9Y6U3	6.2	SCIN	85477	Adseverin OS=Homo sapiens (Human) OX=9606 GN=SCIN PE=1 SV=4	ENSG00000006747.14	Color2 [DarkGray]	1	4	FALSE	7	211.44	cell organization and biogenesis;regulation of biological process;transport	cytoplasm;cytoskeleton	metal ion binding;protein binding	Pf00626	Fc gamma R-mediated phagocytosis;Regulation of actin cytoskeleton;Viral carcinogenesis		Endochondral Ossification	4	0	205.656	48	31	57	31	715	1
8.34518	8.28864	8.45203	7.67243	7.56148	7.6532	7.633	7.78202	7.65249	8.00562	8.02625	8.30332	+	1.77708	0.422566	P05090	1.5	APOD	347	Apolipoprotein D OS=Homo sapiens (Human) OX=9606 GN=APOD PE=1 SV=1	ENSG00000189058.8	Color2 [DarkGray]	1	4	FALSE	3	3.2	cell organization and biogenesis;metabolic process;regulation of biological process;response to stimulus;transport	endoplasmic reticulum;extracellular;ribosome	protein binding;transporter activity	Pf00061, Pf03973, Pf08212		Transport of fatty acids		4	0.003	3.773	6	2	1	2	189	1
10.1966	10.2009	10.2666	9.96304	9.80365	9.87805	9.78349	9.85829	9.79944	10.1976	10.2488	10.262	+	3.82781	0.422365	Q9GZT6	0.7	CCDC90B	60492	Coiled-coil domain-containing protein 90B, mitochondrial OS=Homo sapiens (Human) OX=9606 GN=CCDC90B PE=1 SV=2	ENSG00000137500.9	Color2 [DarkGray]	1	4	FALSE	11	21.69		membrane;mitochondrion	protein binding	Pf07798				0	0	22.63	24	6	5	6	254	1
9.67437	9.68755	9.63408	9.06797	8.9263	9.03892	8.95536	9.0182	8.92659	9.37721	9.43254	9.35667	+	3.55318	0.422091	P08473		MME	4311	Neprilysin OS=Homo sapiens (Human) OX=9606 GN=MME PE=1 SV=2	ENSG00000196549.10	Color2 [DarkGray]	1	4	FALSE	3	23.69	metabolic process;response to stimulus;transport	cytoplasm;membrane	catalytic activity;metal ion binding;protein binding	Pf01431, Pf05649	Alzheimer's disease;Hematopoietic cell lineage;Protein digestion and absorption;Renin-angiotensin system	Metabolism of Angiotensinogen to Angiotensins;Neutrophil degranulation	Alzheimers Disease;Primary Focal Segmental Glomerulosclerosis FSGS	12	0	19.76	9	7	6	7	750	1
8.03287	7.90026	7.92837	7.74214	7.57667	7.64241	7.62644	7.34163	7.17792	7.72042	7.81698	7.87467	+	1.41819	0.422029	Q92686		NRGN	4900	Neurogranin OS=Homo sapiens (Human) OX=9606 GN=NRGN PE=1 SV=1	ENSG00000154146.12	Color2 [DarkGray]	1	4	FALSE	11	6.73	metabolic process;regulation of biological process;response to stimulus	cytoplasm;membrane;nucleus	catalytic activity;protein binding	Pf00612				0	0	10.851	19	3	2	3	78	1
8.46516	8.3147	8.38284	8.63481	8.62863	8.61765	8.20604	8.21723	8.23745	8.55229	8.71287	8.66035	+	3.02764	0.421597	Q9BW60		ELOVL1	64834	Elongation of very long chain fatty acids protein 1 OS=Homo sapiens (Human) OX=9606 GN=ELOVL1 PE=1 SV=1	ENSG00000066322.14	Color2 [DarkGray]	1	4	FALSE	1	10.74	metabolic process	endoplasmic reticulum;membrane	catalytic activity;protein binding	Pf01151	Fatty acid elongation	alpha-linolenic acid (ALA) metabolism;Linoleic acid (LA) metabolism;Synthesis of very long-chain fatty acyl-CoAs		9	0	14.501	14	4	3	4	279	1
10.9254	10.9658	11.0042	10.307	10.2499	10.2336	10.4595	10.5016	10.4759	10.8862	10.9134	10.9019	+	5.07094	0.421486	Q9BUT1	0.4	BDH2	56898	3-hydroxybutyrate dehydrogenase type 2 OS=Homo sapiens (Human) OX=9606 GN=BDH2 PE=1 SV=2	ENSG00000164039.14	Color2 [DarkGray]	1	4	FALSE	4	47.35	cell differentiation;metabolic process	cytoplasm;cytosol;mitochondrion	catalytic activity;nucleotide binding	Pf00106, Pf13561	Butanoate metabolism;Metabolic pathways;Synthesis and degradation of ketone bodies	Synthesis of Ketone Bodies		7	0	49.142	31	9	13	9	245	1
10.8442	11.1	10.8245	10.2635	10.2795	10.3304	10.043	10.03	10.1334	10.4687	10.5017	10.4989	+	3.60213	0.421003	Q9BX66	2.4	SORBS1	10580	Sorbin and SH3 domain-containing protein 1 OS=Homo sapiens (Human) OX=9606 GN=SORBS1 PE=1 SV=3	ENSG00000095637.21	Color2 [DarkGray]	1	4	FALSE	10	37.83	cell organization and biogenesis;regulation of biological process;response to stimulus;transport	cytoplasm;cytoskeleton;cytosol;membrane;nucleus	protein binding	Pf00018, Pf02208, Pf07653, Pf14604	Adherens junction;Insulin signaling pathway;PPAR signaling pathway	Smooth Muscle Contraction	Insulin Signaling;Integrin-mediated Cell Adhesion;PPAR signaling pathway	8	0	48.221	10	12	13	12	1292	1
11.7681	11.7858	11.7404	11.8117	11.84	11.8399	11.9429	11.9567	11.9205	12.4355	12.387	12.2592	+	2.84521	0.420542	P60866	2.1	RPS20	6224	40S ribosomal protein S20 OS=Homo sapiens (Human) OX=9606 GN=RPS20 PE=1 SV=1	ENSG00000008988.9	Color2 [DarkGray]	1	4	FALSE	8	63.57	cell organization and biogenesis;metabolic process;transport	cytoplasm;cytosol;membrane;ribosome	protein binding;RNA binding;structural molecule activity	Pf00338	Ribosome	Eukaryotic Translation Termination;Formation of a pool of free 40S subunits;Formation of the ternary complex, and subsequently, the 43S complex;GTP hydrolysis and joining of the 60S ribosomal subunit;L13a-mediated translational silencing of Ceruloplasmin expression;Major pathway of rRNA processing in the nucleolus and cytosol;Nonsense Mediated Decay (NMD) enhanced by the Exon Junction Complex (EJ…	Cytoplasmic Ribosomal Proteins	38	0	31.948	39	7	21	7	119	1
10.751	10.8268	10.894	10.4328	10.358	10.3766	10.7282	10.7839	10.7574	11.1665	11.2264	11.1372	+	3.77781	0.420183	Q9BQE3	1.1	TUBA1C	84790	Tubulin alpha-1C chain OS=Homo sapiens (Human) OX=9606 GN=TUBA1C PE=1 SV=1	ENSG00000167553.15	Color2 [DarkGray]	1	4	FALSE	12	635.34	cell division;cell organization and biogenesis;transport	cytoplasm;cytoskeleton;nucleus	catalytic activity;nucleotide binding;protein binding;structural molecule activity	Pf00091, Pf03953	Apoptosis;Gap junction;Pathogenic Escherichia coli infection;Phagosome	Carboxyterminal post-translational modifications of tubulin;COPI-dependent Golgi-to-ER retrograde traffic;COPI-independent Golgi-to-ER retrograde traffic;COPI-mediated anterograde transport;Formation of tubulin folding intermediates by CCT/TriC;Hedgehog 'off' state;HSP90 chaperone cycle for steroid hormone receptors (SHR);Intraflagellar transport;Kinesins;MHC class II antigen presentation;Microtu…	Parkin-Ubiquitin Proteasomal System pathway;Pathogenic Escherichia coli infection	66	0	286.093	65	24	172	24	449	1
8.5812	8.6359	8.71802	9.12645	9.06878	9.11894	8.49426	8.46475	8.50343	8.97039	8.87928	8.87283	+	3.62822	0.420021	Q8TER5		ARHGEF40	55701	Rho guanine nucleotide exchange factor 40 OS=Homo sapiens (Human) OX=9606 GN=ARHGEF40 PE=1 SV=3	ENSG00000165801.9	Color2 [DarkGray]	1	4	FALSE	14	23.15	regulation of biological process	cytoplasm	protein binding	Pf00169, Pf00621		G alpha (12/13) signalling events;NRAGE signals death through JNK;Rho GTPase cycle;Signalling by NGF		11	0	32.241	5	6	6	6	1519	1
6.37504	6.27798	6.15178	5.61176	5.6893	5.59096	6.17792	6.04658	5.82018	6.52356	6.37851	6.40088	+	1.67583	0.419426	Q9UHD4		CIDEB	27141	Cell death activator CIDE-B OS=Homo sapiens (Human) OX=9606 GN=CIDEB PE=1 SV=2	ENSG00000136305.11	Color2 [DarkGray]	1	4	FALSE	14	1.76	cell death;metabolic process;regulation of biological process;response to stimulus	cytosol	protein binding	Pf02017				0	0.072	1.2	3	2	1	2	219	1
10.9363	10.8623	10.8507	9.84282	9.96246	9.94281	10.6475	10.6144	10.5849	11.0538	11.0478	11.0021	+	4.17251	0.418952	P16104		H2AFX	3014	Histone H2AX OS=Homo sapiens (Human) OX=9606 GN=H2AX PE=1 SV=2	ENSG00000188486.3	Color2 [DarkGray]	1	4	FALSE	11	135.66	cell organization and biogenesis;metabolic process;regulation of biological process;response to stimulus	chromosome;nucleus	DNA binding;protein binding	Pf00125, Pf00808	Alcoholism;Systemic lupus erythematosus	Activated PKN1 stimulates transcription of AR (androgen receptor) regulated genes KLK2 and KLK3;Activation of anterior HOX genes in hindbrain development during early embryogenesis;Amyloid fiber formation;B-WICH complex positively regulates rRNA expression;Condensation of Prophase Chromosomes;Deposition of new CENPA-containing nucleosomes at the centromere;DNA Damage/Telomere Stress Induced Senes…	ATM Signaling Network in Development and Disease;DNA Damage Response;miRNA Regulation of DNA Damage Response;miRNAs involved in DNA damage response;Proteasome Degradation	75	0	27.155	48	9	52	9	143	1
8.74719	8.73098	8.79831	7.76155	7.7879	7.78398	8.39489	8.39489	8.44915	8.73978	8.85985	8.89361	+	2.94947	0.4181	O14493		CLDN4	1364	Claudin-4 OS=Homo sapiens (Human) OX=9606 GN=CLDN4 PE=1 SV=1	ENSG00000189143.9	Color2 [DarkGray]	1	4	FALSE	7	8.51	defense response;metabolic process;regulation of biological process;response to stimulus;transport	membrane	catalytic activity;protein binding;receptor activity;signal transducer activity;structural molecule activity;transporter activity	Pf00822	Cell adhesion molecules (CAMs);Hepatitis C;Leukocyte transendothelial migration;Tight junction	Tight junction interactions		8	0	13.673	11	3	4	3	209	1
6.35755	6.4446	6.53916	6.58195	6.4822	6.50144	6.05528	6.42122	6.52826	6.8009	6.59544	6.86047	+	1.19502	0.417348	Q8N1S5		SLC39A11	201266	Zinc transporter ZIP11 OS=Homo sapiens (Human) OX=9606 GN=SLC39A11 PE=2 SV=3	ENSG00000133195.11	Color2 [DarkGray]	1	4	FALSE	17	9.62	transport	cytoplasm;Golgi;membrane;nucleus	transporter activity	Pf02535			NRF2 pathway;Zinc homeostasis	2	0	9.655	10	4	3	4	342	1
8.70425	8.77017	8.73437	8.77873	8.67913	8.80542	8.17941	7.99435	8.13802	8.53411	8.46025	8.56796	+	2.53074	0.416845	Q96FZ2		C3orf37;HMCES	56941	Abasic site processing protein HMCES OS=Homo sapiens (Human) OX=9606 GN=HMCES PE=1 SV=1	ENSG00000183624.13	Color2 [DarkGray]	1	4	FALSE	3	10.83	metabolic process		catalytic activity;DNA binding	Pf02586				0	0	12.448	10	4	3	4	354	1
9.45389	9.50383	9.57611	9.06501	8.76852	8.95507	8.83542	8.84831	8.85829	9.20016	9.25998	9.33226	+	3.37266	0.416794	Q04844		CHRNE	1145	Acetylcholine receptor subunit epsilon OS=Homo sapiens (Human) OX=9606 GN=CHRNE PE=1 SV=2	ENSG00000108556.7	Color2 [DarkGray]	1	4	FALSE	17	2.59	cell communication;regulation of biological process;response to stimulus;transport	membrane	receptor activity;signal transducer activity;transporter activity	Pf02931, Pf02932	Neuroactive ligand-receptor interaction	Highly sodium permeable acetylcholine nicotinic receptors		9	0.087	1.109	1	2	1	2	493	1
10.0719	10.5549	10.1038	9.49105	9.61747	9.54921	9.55171	9.52826	9.49506	9.90222	9.87974	10.0433	+	2.82619	0.416746	Q8N0W3		FUK	197258	L-fucose kinase OS=Homo sapiens (Human) OX=9606 GN=FCSK PE=1 SV=2	ENSG00000157353.16	Color2 [DarkGray]	1	4	FALSE	16	18.85	metabolic process	cytoplasm;cytosol	catalytic activity;nucleotide binding	Pf07959	Amino sugar and nucleotide sugar metabolism;Fructose and mannose metabolism;Metabolic pathways	GDP-fucose biosynthesis		9	0	22.2	5	6	5	6	1084	1
5.51728	5.80735	5.61765	6.05094	6.07253	6.29646	5	4.98641	4.9542	5.30378	5.38198	5.50144	+	2.66755	0.415529	O94953		KDM4B	23030	Lysine-specific demethylase 4B OS=Homo sapiens (Human) OX=9606 GN=KDM4B PE=1 SV=4		Color2 [DarkGray]	1	4	FALSE	19	5.84	cell organization and biogenesis;metabolic process;regulation of biological process	nucleus	catalytic activity;metal ion binding;protein binding	Pf00628, Pf02373, Pf02375, Pf09465, Pf13771, Pf13831, Pf13832		HDMs demethylate histones;Recruitment and ATM-mediated phosphorylation of repair and signaling proteins at DNA double strand breaks		7	0	9.542	2	2	1	2	1096	1
10.9614	10.9791	10.9887	11.11	11.0403	11.0258	12.5549	12.5585	12.4759	12.9992	12.9139	12.9184	+	3.36571	0.414066	Q9H089		LSG1	55341	Large subunit GTPase 1 homolog OS=Homo sapiens (Human) OX=9606 GN=LSG1 PE=1 SV=2	ENSG00000041802.10	Color2 [DarkGray]	1	4	FALSE	3	73.71	transport	cytoplasm;cytosol;endoplasmic reticulum;membrane;nucleus	catalytic activity;nucleotide binding	Pf01926, Pf02421, Pf04548	Ribosome biogenesis in eukaryotes			1	0	64.473	25	16	22	16	658	1
7.44045	9.30058	7.34518	7.35667	8.80639	7.48543	7.24222	7.54844	7.48059	7.71425	7.67101	8.12102	+	1.13361	0.411675	Q9H5X1		FAM96A	84191	Cytosolic iron-sulfur assembly component 2A OS=Homo sapiens (Human) OX=9606 GN=CIAO2A PE=1 SV=1	ENSG00000166797.10	Color2 [DarkGray]	1	4	FALSE	15	7.5		cytoplasm;cytosol;nucleus	metal ion binding;protein binding					0	0	7.676	19	4	3	4	160	1
11.9825	11.9752	11.9898	11.3209	11.28	11.3611	11.4313	11.3741	11.3978	11.7919	11.8098	11.8363	+	4.39582	0.411611	Q99447	0.8	PCYT2	5833	Ethanolamine-phosphate cytidylyltransferase OS=Homo sapiens (Human) OX=9606 GN=PCYT2 PE=1 SV=1	ENSG00000185813.10	Color2 [DarkGray]	1	4	FALSE	17	77.31	metabolic process	membrane	catalytic activity	Pf01467	Glycerophospholipid metabolism;Metabolic pathways	Synthesis of PE	Kennedy pathway;One carbon metabolism and related pathways	9	0	88.852	42	18	24	18	389	1
11.7271	11.6948	11.7165	11.486	11.471	11.5154	11.6175	11.6559	11.6882	12.0477	12.0281	12.1194	+	3.54836	0.411205	Q00577	1.7	PURA	5813	Transcriptional activator protein Pur-alpha OS=Homo sapiens (Human) OX=9606 GN=PURA PE=1 SV=2	ENSG00000185129.5	Color2 [DarkGray]	1	4	FALSE	5	96.1	cell differentiation;metabolic process;regulation of biological process	cytoplasm;nucleus	DNA binding;protein binding;RNA binding;translation regulator activity	Pf04845			Exercise-induced Circadian Regulation	1	0	90.228	54	15	28	15	322	1
8.21868	8.27473	8.21626	8.0542	7.93958	7.94603	7.69558	7.63952	7.89905	8.15026	8.15076	8.16641	+	2.18662	0.411093	Q9NRA2		SLC17A5	26503	Sialin OS=Homo sapiens (Human) OX=9606 GN=SLC17A5 PE=1 SV=2	ENSG00000119899.12	Color2 [DarkGray]	1	4	FALSE	6	9	transport	cytosol;membrane;vacuole	transporter activity	Pf00083, Pf07690	Lysosome	Defective SLC17A5 causes Salla disease (SD) and ISSD;Organic anion transporters;Sialic acid metabolism		15	0	10.798	7	4	3	4	495	1
11.841	11.8351	11.8078	11.4206	11.4103	11.4319	11.9251	11.9288	11.8819	12.332	12.3287	12.3077	+	4.77124	0.410865	P49591	1.7	SARS	6301	Serine--tRNA ligase, cytoplasmic OS=Homo sapiens (Human) OX=9606 GN=SARS1 PE=1 SV=3	ENSG00000031698.12	Color2 [DarkGray]	1	4	FALSE	1	69.64	metabolic process;regulation of biological process	cytoplasm;cytosol;nucleus	catalytic activity;DNA binding;nucleotide binding;protein binding;RNA binding	Pf00587, Pf02403	Aminoacyl-tRNA biosynthesis	Cytosolic tRNA aminoacylation;Selenocysteine synthesis		9	0	64.919	36	16	21	16	514	1
7.71905	7.81378	7.79181	7.73606	7.63154	7.808	8.09381	8.02126	7.99605	8.33807	8.53916	8.46434	+	2.47689	0.410149	Q96K21		ZFYVE19	84936	Abscission/NoCut checkpoint regulator OS=Homo sapiens (Human) OX=9606 GN=ZFYVE19 PE=1 SV=3	ENSG00000166140.17	Color2 [DarkGray]	1	4	FALSE	15	20.05	cell division;regulation of biological process	cytoplasm;cytoskeleton	metal ion binding;protein binding	Pf01363				0	0	15.059	10	5	8	5	471	1
7.61397	7.61324	7.67878	7.38198	7.38543	7.31379	7.56224	7.38629	7.49265	7.8157	7.96982	7.8857	+	2.42247	0.410009	Q9ULM0		PLEKHH1	57475	Pleckstrin homology domain-containing family H member 1 OS=Homo sapiens (Human) OX=9606 GN=PLEKHH1 PE=2 SV=2	ENSG00000054690.13	Color2 [DarkGray]	1	4	FALSE	14	4.05		cytoskeleton		Pf00169, Pf00373, Pf00784, Pf12329, Pf13863, Pf14593, Pf14992, Pf15413				0	0.056	1.324	0	2	2	2	1364	1
11.9446	11.9038	11.9705	11.3997	11.3285	11.3923	11.3729	11.3705	11.3584	11.7773	11.7752	11.7774	+	7.04252	0.409374	P32189	4.2	GK	2710	Glycerol kinase OS=Homo sapiens (Human) OX=9606 GN=GK PE=1 SV=3	ENSG00000198814.12	Color2 [DarkGray]	1	4	FALSE	X	84	metabolic process	cytoplasm;cytosol;membrane;mitochondrion	catalytic activity;nucleotide binding;protein binding	Pf00370, Pf02782	Glycerolipid metabolism;Metabolic pathways;PPAR signaling pathway	Triglyceride biosynthesis	Fatty Acid Beta Oxidation;Triacylglyceride Synthesis;Type II diabetes mellitus	10	0	76.292	24	14	25	14	559	1
11.8389	11.838	11.8215	11.4139	11.437	11.4301	11.5181	11.5195	11.5269	11.9146	11.9417	11.9348	+	5.93997	0.408858	O43633		CHMP2A	27243	Charged multivesicular body protein 2a OS=Homo sapiens (Human) OX=9606 GN=CHMP2A PE=1 SV=1	ENSG00000130724.8	Color2 [DarkGray]	1	4	FALSE	19	75.16	cell communication;cell organization and biogenesis;metabolic process;regulation of biological process;response to stimulus;transport	chromosome;cytosol;endosome;membrane	protein binding	Pf03357	Endocytosis	Budding and maturation of HIV virion;Endosomal Sorting Complex Required For Transport (ESCRT);Lysosome Vesicle Biogenesis;Macroautophagy		15	0	45.737	31	9	22	9	222	1
10.1079	10.0736	10.1312	9.27146	9.25739	9.22376	9.74735	9.76951	9.72059	10.1429	10.1949	10.1252	+	4.06817	0.408487	O76027		ANXA9	8416	Annexin A9 OS=Homo sapiens (Human) OX=9606 GN=ANXA9 PE=1 SV=3	ENSG00000143412.9	Color2 [DarkGray]	1	4	FALSE	1	44.64	regulation of biological process;response to stimulus	cell surface;cytosol	metal ion binding;protein binding;receptor activity;signal transducer activity	Pf00191, Pf10337				0	0	45.836	28	8	11	8	345	1
9.13597	9.23434	9.328	8.62388	8.54303	8.66356	9.0359	8.99548	9.04029	9.43525	9.4623	9.39917	+	4.21419	0.408349	Q9NYT0	0.4	PLEK2	26499	Pleckstrin-2 OS=Homo sapiens (Human) OX=9606 GN=PLEK2 PE=1 SV=1	ENSG00000100558.8	Color2 [DarkGray]	1	4	FALSE	14	9.06	cell organization and biogenesis;regulation of biological process;response to stimulus	cytoplasm;cytoskeleton;membrane		Pf00169, Pf00610, Pf15410, Pf15413				0	0	7.081	13	4	3	4	353	1
11.4598	11.4208	11.4979	11.2255	11.1387	11.1976	11.0643	11.043	10.9958	11.4402	11.4321	11.4497	+	4.38511	0.406301	Q9BW91		NUDT9	53343	ADP-ribose pyrophosphatase, mitochondrial OS=Homo sapiens (Human) OX=9606 GN=NUDT9 PE=1 SV=1	ENSG00000170502.12	Color2 [DarkGray]	1	4	FALSE	4	42.4	metabolic process	membrane;mitochondrion;organelle lumen	catalytic activity	Pf00293	Purine metabolism	Phosphate bond hydrolysis by NUDT proteins		6	0	38.547	27	11	13	11	350	1
8.53916	8.66959	8.51096	8.65356	8.66818	8.63372	8.47533	8.52239	8.40173	8.87067	8.91916	8.82845	+	3.12376	0.406281	Q8WXW3		PIBF1	10464	Progesterone-induced-blocking factor 1 OS=Homo sapiens (Human) OX=9606 GN=PIBF1 PE=1 SV=2	ENSG00000083535.15	Color2 [DarkGray]	1	4	FALSE	13	8.84	cell organization and biogenesis;metabolic process;regulation of biological process	cytoplasm;cytoskeleton;cytosol;extracellular;nucleus	protein binding;structural molecule activity	Pf00901, Pf07888, Pf12128				0	0	8.906	4	4	3	4	757	1
12.7963	12.7893	12.8295	12.0085	11.9529	12.0217	12.0602	12.0293	12.096	12.4782	12.4594	12.4665	+	4.45689	0.406271	Q9Y6N9	0.8	USH1C	10083	Harmonin OS=Homo sapiens (Human) OX=9606 GN=USH1C PE=1 SV=3	ENSG00000006611.15	Color2 [DarkGray]	1	4	FALSE	11	108.28	cell differentiation;cell organization and biogenesis;regulation of biological process	cytoplasm;cytoskeleton;cytosol;membrane	protein binding	Pf00595, Pf13180				0	0	122.674	36	18	30	18	552	1
13.0072	12.9575	12.9916	12.3191	12.3267	12.3265	12.3958	12.4001	12.4169	12.7967	12.8208	12.8139	+	5.72357	0.406197	Q9H6S3	2.3	EPS8L2	64787	Epidermal growth factor receptor kinase substrate 8-like protein 2 OS=Homo sapiens (Human) OX=9606 GN=EPS8L2 PE=1 SV=2	ENSG00000177106.14	Color2 [DarkGray]	1	4	FALSE	11	181.13	regulation of biological process;response to stimulus	cytoplasm;cytosol;membrane	protein binding	Pf00018, Pf07653, Pf08416, Pf14604				0	0	139.262	36	22	54	22	715	1
5.25172	5.39917	5.1819	5.12102	5.08321	4.848	5.18587	4.74953	5.02237	5.56986	5.57289	5.03122	+	0.854417	0.405398	Q5R372		RABGAP1L	9910	Rab GTPase-activating protein 1-like OS=Homo sapiens (Human) OX=9606 GN=RABGAP1L PE=1 SV=1	ENSG00000152061.23	Color2 [DarkGray]	1	4	FALSE	1	2.56	regulation of biological process;transport	endosome;Golgi;nucleus	enzyme regulator activity;protein binding	Pf00566, Pf00640, Pf12473				0	0.032	1.807	1	2	1	2	815	1
9.0207	8.96434	9.03397	8.22062	8.19032	8.30743	8.36894	8.52787	8.58946	8.66213	8.94895	9.09011	+	1.33422	0.404974	P98164		LRP2	4036	Low-density lipoprotein receptor-related protein 2 OS=Homo sapiens (Human) OX=9606 GN=LRP2 PE=1 SV=3	ENSG00000081479.12	Color2 [DarkGray]	1	4	FALSE	2	6.68	cell organization and biogenesis;cell proliferation;metabolic process;regulation of biological process;transport	endoplasmic reticulum;endosome;Golgi;membrane;organelle lumen;vacuole	metal ion binding;protein binding;receptor activity;transporter activity	Pf00057, Pf00058, Pf07645, Pf12662, Pf14670	Hedgehog signaling pathway;Thyroid hormone synthesis	Cargo recognition for clathrin-mediated endocytosis;Retinoid metabolism and transport;Signaling by GPCR;Vitamin D (calciferol) metabolism	Vitamin B12 Metabolism	17	0	6.545	1	4	3	4	4655	1
9.37417	9.32912	9.42982	9.02098	8.8933	8.96953	8.84737	8.89482	8.8189	9.24365	9.29737	9.23266	+	3.76507	0.404199	P55789		GFER	2671	FAD-linked sulfhydryl oxidase ALR OS=Homo sapiens (Human) OX=9606 GN=GFER PE=1 SV=2	ENSG00000127554.12	Color2 [DarkGray]	1	4	FALSE	16	14.66	metabolic process;regulation of biological process	cytoplasm;cytosol;extracellular;mitochondrion	catalytic activity;nucleotide binding;protein binding	Pf04777		Metabolism of proteins;Mitochondrial protein import		2	0	25.593	30	5	5	5	205	1
10.9136	10.9077	11.0083	10.3432	10.289	10.3232	10.4446	10.4973	10.4658	10.8242	10.8603	10.9349	+	3.44518	0.403933	Q70E73	3.9	RAPH1	65059	Ras-associated and pleckstrin homology domains-containing protein 1 OS=Homo sapiens (Human) OX=9606 GN=RAPH1 PE=1 SV=3	ENSG00000173166.17	Color2 [DarkGray]	1	4	FALSE	2	38.23	cell growth;regulation of biological process;response to stimulus	cytoplasm;cytoskeleton;cytosol;membrane	protein binding	Pf00169, Pf00788				0	0	48.638	16	14	13	14	1250	1
6.1416	6.37678	6.36107	6.17193	6.07468	6.05528	5.73606	5.64962	5.46597	5.79442	6.2555	6.01346	+	1.223	0.403909	Q9NZV1		CRIM1	51232	Cysteine-rich motor neuron 1 protein OS=Homo sapiens (Human) OX=9606 GN=CRIM1 PE=1 SV=1	ENSG00000150938.9	Color2 [DarkGray]	1	4	FALSE	2	2.57	regulation of biological process;response to stimulus	extracellular;membrane	catalytic activity;enzyme regulator activity;protein binding;receptor activity;signal transducer activity	Pf00093, Pf02822				0	0.007	3.178	1	2	1	2	1036	1
9.90087	9.92273	9.88218	9.81554	9.7364	9.81346	9.82018	9.74551	9.76371	10.1128	10.2286	10.1991	+	3.20928	0.403691	Q9NPH2	0.9	ISYNA1	51477	Inositol-3-phosphate synthase 1 OS=Homo sapiens (Human) OX=9606 GN=ISYNA1 PE=1 SV=1	ENSG00000105655.18	Color2 [DarkGray]	1	4	FALSE	19	17.1	metabolic process	cytoplasm;cytosol	catalytic activity;protein binding	Pf01658, Pf07994	Inositol phosphate metabolism;Metabolic pathways	Synthesis of IP2, IP, and Ins in the cytosol		5	0	16.265	11	6	7	6	558	1
13.0618	13.0515	13.0802	12.4483	12.4574	12.4668	12.4098	12.4093	12.4086	12.8159	12.7995	12.8218	+	6.34415	0.40318	P55157	9.9	MTTP	4547	Microsomal triglyceride transfer protein large subunit OS=Homo sapiens (Human) OX=9606 GN=MTTP PE=1 SV=1	ENSG00000138823.13	Color2 [DarkGray]	1	4	FALSE	4	142.54	cell organization and biogenesis;metabolic process;transport	endoplasmic reticulum;organelle lumen	protein binding;transporter activity	Pf01347	Fat digestion and absorption	Chylomicron assembly;VLDL assembly	Statin Pathway	7	0	140.846	32	25	41	25	894	1
9.63372	9.65875	9.76471	9.25597	9.21286	9.29508	9.28008	9.27006	9.35204	9.65159	9.67083	9.78692	+	2.90351	0.402389	Q6ZN28	0.1	MACC1	346389	Metastasis-associated in colon cancer protein 1 OS=Homo sapiens (Human) OX=9606 GN=MACC1 PE=1 SV=2	ENSG00000183742.12	Color2 [DarkGray]	1	4	FALSE	7	8.14	metabolic process;regulation of biological process	cytoplasm;mitochondrion;nucleus	DNA binding;protein binding					0	0	6.725	4	4	3	4	852	1
13.5673	13.5662	13.5569	13.2526	13.2438	13.2588	13.2417	13.2301	13.2448	13.6579	13.6632	13.6018	+	4.42976	0.402114	P54886	2.2	ALDH18A1	5832	Delta-1-pyrroline-5-carboxylate synthase OS=Homo sapiens (Human) OX=9606 GN=ALDH18A1 PE=1 SV=2	ENSG00000059573.8	Color2 [DarkGray]	1	4	FALSE	10	236.65	metabolic process	cytoplasm;cytosol;membrane;mitochondrion	catalytic activity;nucleotide binding;protein binding;RNA binding	Pf00171, Pf00696	Arginine and proline metabolism;Biosynthesis of amino acids;Metabolic pathways	Amino acid synthesis and interconversion (transamination)	Amino Acid metabolism;Urea cycle and metabolism of amino groups	8	0	211.358	41	31	72	31	795	1
11.0545	11.4598	11.1268	10.3706	10.3664	10.3832	10.1904	10.2599	10.256	10.6333	10.5902	10.6847	+	3.4587	0.400651	O43490	5	PROM1	8842	Prominin-1 OS=Homo sapiens (Human) OX=9606 GN=PROM1 PE=1 SV=1	ENSG00000007062.11	Color2 [DarkGray]	1	4	FALSE	4	62.39	cell differentiation;regulation of biological process	cell surface;endoplasmic reticulum;membrane	protein binding	Pf05478	Transcriptional misregulation in cancer		Extracellular vesicle-mediated signaling in recipient cells	2	0	76.83	18	12	15	12	865	1
5.54844	5.3147	5.0917	5.0268	4.74953	4.80219	4.79181	4.73877	5.10852	5.16189	5.38888	5.2891	+	1.40442	0.400252	Q9Y287		ITM2B	9445	Integral membrane protein 2B OS=Homo sapiens (Human) OX=9606 GN=ITM2B PE=1 SV=1	ENSG00000136156.12	Color2 [DarkGray]	1	4	FALSE	13	2.42	metabolic process;regulation of biological process	endosome;extracellular;Golgi;membrane	nucleotide binding;protein binding	Pf04089		Amyloid fiber formation		2	0.033	1.763	4	2	1	2	266	1
8.34029	8.27286	8.22834	6.8392	6.96347	6.92719	7.48462	7.53372	7.53993	7.83542	7.92303	7.99831	+	2.86904	0.399494	P13671		C6	729	Complement component C6 OS=Homo sapiens (Human) OX=9606 GN=C6 PE=1 SV=3	ENSG00000039537.13	Color2 [DarkGray]	1	4	FALSE	5	1.82	defense response;metabolic process;regulation of biological process;response to stimulus	extracellular	protein binding	Pf00057, Pf00084, Pf00090, Pf01823	Complement and coagulation cascades;Prion diseases;Systemic lupus erythematosus	Regulation of Complement cascade;Terminal pathway of complement	Allograft Rejection;Complement Activation;Complement and Coagulation Cascades	11	0.081	1.137	1	2	1	2	934	1
11.4462	11.456	11.451	10.8853	10.8796	10.9046	10.8681	10.8857	10.881	11.3127	11.2742	11.2441	+	4.38223	0.398778	Q92597	1.8	NDRG1	10397	Protein NDRG1 OS=Homo sapiens (Human) OX=9606 GN=NDRG1 PE=1 SV=1	ENSG00000104419.14	Color2 [DarkGray]	1	4	FALSE	8	79.25	cell organization and biogenesis;regulation of biological process;response to stimulus	cytoplasm;cytoskeleton;cytosol;membrane;nucleus	protein binding	Pf00561, Pf03096, Pf12697		TP53 regulates transcription of several additional cell death genes whose specific roles in p53-dependent apoptosis remain uncertain	VEGFA-VEGFR2 Signaling Pathway	7	0	101.948	36	11	19	11	394	1
11.1317	11.0975	11.1772	10.9497	10.8865	10.9021	10.8545	10.9173	10.8801	11.144	11.304	11.3997	+	2.18349	0.398594	Q7Z4W1	1.6	DCXR	51181	L-xylulose reductase OS=Homo sapiens (Human) OX=9606 GN=DCXR PE=1 SV=2	ENSG00000169738.7	Color2 [DarkGray]	1	4	FALSE	17	77.93	cell organization and biogenesis;metabolic process	membrane;nucleus	catalytic activity;protein binding	Pf00106, Pf01488, Pf08659, Pf13460, Pf13561	Metabolic pathways;Pentose and glucuronate interconversions	Catabolism of glucuronate to xylulose-5-phosphate;Essential pentosuria		9	0	89.412	54	12	18	12	244	1
10.7918	10.8159	10.8686	10.3246	10.2744	10.3356	10.3048	10.2593	10.2646	10.6888	10.6655	10.6686	+	4.79688	0.398089	O15400	0.8	STX7	8417	Syntaxin-7 OS=Homo sapiens (Human) OX=9606 GN=STX7 PE=1 SV=4	ENSG00000079950.13	Color2 [DarkGray]	1	4	FALSE	6	65.13	cell organization and biogenesis;regulation of biological process;transport	endosome;membrane;vacuole	protein binding	Pf05739, Pf14523	Phagosome;SNARE interactions in vesicular transport			2	0	60.531	40	9	15	9	261	1
12.2846	12.2536	12.3144	12.0987	12.0668	12.1082	12.1984	12.1743	12.2368	12.5678	12.6189	12.6165	+	4.06325	0.397872	Q9Y285	4	FARSA	2193	Phenylalanine--tRNA ligase alpha subunit OS=Homo sapiens (Human) OX=9606 GN=FARSA PE=1 SV=3	ENSG00000179115.10	Color2 [DarkGray]	1	4	FALSE	19	111.18	cell organization and biogenesis;metabolic process;regulation of biological process	cytoplasm;cytosol;membrane	catalytic activity;nucleotide binding;protein binding;RNA binding	Pf00152, Pf01409, Pf08279, Pf12802, Pf13463	Aminoacyl-tRNA biosynthesis	Cytosolic tRNA aminoacylation		5	0	98.147	39	19	34	19	508	1
11.6291	11.7151	11.6684	10.994	11.0163	10.9902	11.0549	11.0543	11.0564	11.4586	11.4942	11.4042	+	3.96001	0.397126	Q14240	3.2	EIF4A2	1974	Eukaryotic initiation factor 4A-II OS=Homo sapiens (Human) OX=9606 GN=EIF4A2 PE=1 SV=2	ENSG00000156976.16	Color2 [DarkGray]	1	4	FALSE	3	290.42	metabolic process;regulation of biological process	cytosol	catalytic activity;DNA binding;nucleotide binding;protein binding;RNA binding	Pf00270, Pf00271, Pf04851	RNA transport	Deadenylation of mRNA;GTP hydrolysis and joining of the 60S ribosomal subunit;ISG15 antiviral mechanism;L13a-mediated translational silencing of Ceruloplasmin expression;Ribosomal scanning and start codon recognition;Translation initiation complex formation	Translation Factors	19	0	175.822	51	23	77	23	407	1
7.507	7.47086	7.53294	6.77347	6.70736	6.78005	6.6851	6.62059	6.68229	6.99887	7.17393	7.0045	+	2.5343	0.396441	O43581		SYT7	9066	Synaptotagmin-7 OS=Homo sapiens (Human) OX=9606 GN=SYT7 PE=1 SV=3	ENSG00000011347.9	Color2 [DarkGray]	1	4	FALSE	11	5.41	cell organization and biogenesis;regulation of biological process;transport	cytosol;membrane;vacuole	metal ion binding;protein binding	Pf00168		Neurexins and neuroligins		3	0	7.404	4	2	1	2	403	1
9.32755	9.3097	9.35293	8.8275	8.64746	8.79604	9.12412	8.95012	9.06878	9.42501	9.4187	9.48704	+	2.6821	0.395907	O60245		PCDH7	5099	Protocadherin-7 OS=Homo sapiens (Human) OX=9606 GN=PCDH7 PE=1 SV=2	ENSG00000169851.15	Color2 [DarkGray]	1	4	FALSE	4	15.95	transport	membrane	metal ion binding	Pf00028, Pf08266, Pf08374		Platelet degranulation		4	0	18.283	6	6	5	6	1069	1
10.7665	10.8113	10.7933	10.033	10.0221	10.0322	10.0135	9.95521	10.0157	10.3895	10.3563	10.4262	+	3.82216	0.395885	Q9UGT4		SUSD2	56241	Sushi domain-containing protein 2 OS=Homo sapiens (Human) OX=9606 GN=SUSD2 PE=1 SV=1	ENSG00000099994.10	Color2 [DarkGray]	1	4	FALSE	22	44.19	regulation of biological process;response to stimulus;transport	membrane	protein binding;receptor activity	Pf00084, Pf00094, Pf01033, Pf03782				0	0	38.265	11	8	11	8	822	1
7.99379	7.9507	7.83352	7.52826	7.32463	7.46679	8.44832	8.48382	8.58722	8.92184	8.93605	8.84862	+	2.87057	0.395719	Q86VY9		TMEM200A	114801	Transmembrane protein 200A OS=Homo sapiens (Human) OX=9606 GN=TMEM200A PE=1 SV=1	ENSG00000164484.11	Color2 [DarkGray]	1	4	FALSE	6	5.6		membrane		Pf10177				0	0.003	3.958	3	3	2	3	491	1
12.9323	12.9596	12.9982	12.0395	12.0558	12.1212	12.5023	12.5173	12.4816	12.9006	12.8994	12.8881	+	5.43298	0.395612	P08183	8.4	ABCB1	5243	ATP-dependent translocase ABCB1 OS=Homo sapiens (Human) OX=9606 GN=ABCB1 PE=1 SV=3	ENSG00000085563.14	Color2 [DarkGray]	1	4	FALSE	7	168.2	cell organization and biogenesis;cell proliferation;regulation of biological process;response to stimulus;transport	cell surface;membrane	catalytic activity;nucleotide binding;protein binding;transporter activity	Pf00005, Pf00664, Pf09818, Pf13558	ABC transporters;Bile secretion;MicroRNAs in cancer	Abacavir transmembrane transport;ABC-family proteins mediated transport	Allograft Rejection;Codeine and Morphine Metabolism;Constitutive Androstane Receptor Pathway;Drug Induction of Bile Acid Pathway;Imatinib and Chronic Myeloid Leukemia;LncRNA-mediated mechanisms of therapeutic resistance;Nuclear Receptors in Lipid Metabolism and Toxicity	15	0	179.712	26	29	46	29	1280	1
10.7307	10.6856	10.7581	10.078	10.125	10.1478	9.84815	9.83637	9.91109	10.2937	10.2588	10.2268	+	3.7035	0.394555	Q16890	2.6	TPD52L1	7164	Tumor protein D53 OS=Homo sapiens (Human) OX=9606 GN=TPD52L1 PE=1 SV=1	ENSG00000111907.20	Color2 [DarkGray]	1	4	FALSE	6	29.44	regulation of biological process	cytoplasm	protein binding	Pf04201		Golgi Associated Vesicle Biogenesis		5	0	36.051	23	5	8	5	204	1
9.35557	9.26702	9.43609	8.74651	8.69279	8.69732	8.82464	8.76752	8.76321	9.21989	9.19672	9.12205	+	3.42583	0.394432	Q9H008		LHPP	64077	Phospholysine phosphohistidine inorganic pyrophosphate phosphatase OS=Homo sapiens (Human) OX=9606 GN=LHPP PE=1 SV=2	ENSG00000107902.13	Color2 [DarkGray]	1	4	FALSE	10	23.6	metabolic process	cytoplasm;cytosol;nucleus	catalytic activity;metal ion binding;protein binding;receptor activity;signal transducer activity	Pf13242, Pf13344	Oxidative phosphorylation	Purine ribonucleoside monophosphate biosynthesis		5	0	21.023	20	5	6	5	270	1
13.3358	13.3286	13.3326	12.5647	12.5481	12.5896	12.8827	12.901	12.8969	13.2881	13.2877	13.2878	+	6.63206	0.394352	P06396	10	GSN	2934	Gelsolin OS=Homo sapiens (Human) OX=9606 GN=GSN PE=1 SV=1	ENSG00000148180.19	Color2 [DarkGray]	1	4	FALSE	9	158.81	cell death;cell organization and biogenesis;metabolic process;regulation of biological process;response to stimulus;transport	cytoplasm;cytoskeleton;cytosol;extracellular;membrane;nucleus;organelle lumen	metal ion binding;protein binding	Pf00626	Fc gamma R-mediated phagocytosis;Regulation of actin cytoskeleton;Viral carcinogenesis	Amyloid fiber formation;Caspase-mediated cleavage of cytoskeletal proteins;Neutrophil degranulation	Regulation of Actin Cytoskeleton;Senescence and Autophagy in Cancer	15	0	152.975	34	26	47	26	782	1
10.3774	10.3923	10.3541	10.4326	10.4311	10.4334	10.04	10.0392	10.0678	10.468	10.4546	10.4073	+	4.34989	0.39428	Q9Y624		F11R	50848	Junctional adhesion molecule A OS=Homo sapiens (Human) OX=9606 GN=F11R PE=1 SV=1	ENSG00000158769.17	Color2 [DarkGray]	1	4	FALSE	1	64.51	cell differentiation;cell organization and biogenesis;cellular component movement;defense response;regulation of biological process;response to stimulus;transport	membrane	protein binding;receptor activity	Pf00047, Pf07679, Pf07686, Pf13895, Pf13927	Cell adhesion molecules (CAMs);Epithelial cell signaling in Helicobacter pylori infection;Leukocyte transendothelial migration;Tight junction	Cell surface interactions at the vascular wall;Integrin cell surface interactions;TGF-beta receptor signaling in EMT (epithelial to mesenchymal transition);Tight junction interactions		16	0	63.439	43	11	18	11	299	1
12.4774	12.4696	12.4924	11.7793	11.7803	11.7677	11.8417	11.8235	11.8542	12.2058	12.2322	12.2595	+	4.59398	0.392707	Q12955	1.9	ANK3	288	Ankyrin-3 OS=Homo sapiens (Human) OX=9606 GN=ANK3 PE=1 SV=3	ENSG00000151150.21	Color2 [DarkGray]	1	4	FALSE	10	135.16	cell organization and biogenesis;regulation of biological process;response to stimulus;transport	cell surface;cytoplasm;cytoskeleton;cytosol;endoplasmic reticulum;Golgi;membrane;vacuole	protein binding;structural molecule activity	Pf00023, Pf00531, Pf00791, Pf12796, Pf13606, Pf13637, Pf13857	Proteoglycans in cancer	COPI-mediated anterograde transport;Interaction between L1 and Ankyrins		13	0	131.767	8	29	40	29	4377	1
14.3581	14.3634	14.3777	13.4765	13.4729	13.5205	13.9089	13.905	13.8874	14.2938	14.3008	14.2827	+	5.88715	0.391964	Q7Z406	15.4	MYH14	79784	Myosin-14 OS=Homo sapiens (Human) OX=9606 GN=MYH14 PE=1 SV=2	ENSG00000105357.15	Color2 [DarkGray]	1	4	FALSE	19	638.85	cell organization and biogenesis;cellular component movement;regulation of biological process;response to stimulus	cytoplasm;cytosol;membrane	catalytic activity;motor activity;nucleotide binding;protein binding	Pf00063, Pf01576	Regulation of actin cytoskeleton;Salmonella infection;Tight junction	EPHA-mediated growth cone collapse;RHO GTPases activate CIT;RHO GTPases activate PAKs;RHO GTPases activate PKNs;RHO GTPases Activate ROCKs;Sema4D induced cell migration and growth-cone collapse		17	0	607.963	46	92	169	92	1995	1
8.91528	8.97011	8.96405	8.71699	8.5216	8.69766	8.61839	8.72042	8.75288	9.00619	9.07922	9.18016	+	2.4236	0.391293	Q6P597		KLC3	147700	Kinesin light chain 3 OS=Homo sapiens (Human) OX=9606 GN=KLC3 PE=1 SV=2	ENSG00000104892.16	Color2 [DarkGray]	1	4	FALSE	19	19.34	cellular component movement;transport	cytoplasm;cytoskeleton	catalytic activity;motor activity;protein binding	Pf00515, Pf09311, Pf13374, Pf13424	Salmonella infection	COPI-dependent Golgi-to-ER retrograde traffic;Kinesins;MHC class II antigen presentation;RHO GTPases activate KTN1		16	0	18.893	10	6	6	6	504	1
6.71562	6.83036	6.75355	6.85175	7.11478	6.82528	6.83289	6.83668	6.7866	7.28355	7.1918	7.15381	+	3.14057	0.390996	Q9Y6S9		RPS6KL1	83694	Ribosomal protein S6 kinase-like 1 OS=Homo sapiens (Human) OX=9606 GN=RPS6KL1 PE=2 SV=1	ENSG00000198208.11	Color2 [DarkGray]	1	4	FALSE	14	3.22	metabolic process;regulation of biological process;response to stimulus	cytoplasm;ribosome	catalytic activity;nucleotide binding	Pf00069, Pf04212				0	0.048	1.452	3	2	1	2	549	1
12.7598	12.7489	12.78	12.0435	12.0644	12.1007	12.0069	11.9518	11.9911	12.4065	12.4006	12.3155	+	3.50233	0.390972	O43493	2.9			Trans-Golgi network integral membrane protein 2 OS=Homo sapiens (Human) OX=9606 GN=TGOLN2 PE=1 SV=4		Color2 [DarkGray]	1	4	FALSE		104.39								0	0	87.575	37	15	30	15	437	1
12.2485	12.1983	12.2386	11.5019	11.498	11.5265	11.4161	11.3738	11.3896	11.7959	11.786	11.7696	+	4.94423	0.390666	P11234	2.8	RALB	5899	Ras-related protein Ral-B OS=Homo sapiens (Human) OX=9606 GN=RALB PE=1 SV=1	ENSG00000144118.13	Color2 [DarkGray]	1	4	FALSE	2	69.6	cell communication;cell death;cell division;regulation of biological process;response to stimulus	membrane;vacuole	catalytic activity;nucleotide binding;protein binding	Pf00025, Pf00071, Pf08477	Pancreatic cancer;Pathways in cancer;Phospholipase D signaling pathway;Rap1 signaling pathway;Ras signaling pathway	p38MAPK events	EGF/EGFR Signaling Pathway	13	0	46.308	44	10	22	10	206	1
13.1636	13.1338	13.145	12.374	12.399	12.428	12.3429	12.324	12.3539	12.7621	12.7313	12.6942	+	4.26321	0.388896	P12830	2.1	CDH1	999	Cadherin-1 OS=Homo sapiens (Human) OX=9606 GN=CDH1 PE=1 SV=3	ENSG00000039068.18	Color2 [DarkGray]	1	4	FALSE	16	180.65	cell organization and biogenesis;regulation of biological process;response to stimulus	cytoplasm;cytoskeleton;endosome;extracellular;Golgi;membrane	metal ion binding;protein binding	Pf00028, Pf01049, Pf08758	Adherens junction;Bacterial invasion of epithelial cells;Bladder cancer;Cell adhesion molecules (CAMs);Endometrial cancer;Hippo signaling pathway;Melanoma;Pathogenic Escherichia coli infection;Pathways in cancer;Rap1 signaling pathway;Thyroid cancer	Adherens junctions interactions;Apoptotic cleavage of cell adhesion proteins;Degradation of the extracellular matrix;Immunoregulatory interactions between a Lymphoid and a non-Lymphoid cell;InlA-mediated entry of Listeria monocytogenes into host cells;Integrin cell surface interactions;RHO GTPases activate IQGAPs	Bladder Cancer;Cell Cycle;H19 action Rb-E2F1 signaling and CDK-beta-catenin activity;Integrated Breast Cancer Pathway;Neural Crest Differentiation;Pathogenic Escherichia coli infection;Preimplantation Embryo	41	0	158.576	32	24	47	24	882	1
8.73742	8.73132	8.67313	8.0129	8.12257	8.03452	8.08375	8.04494	8.05962	8.57932	8.45984	8.3147	+	2.13269	0.388518	Q9Y6Q5		AP1M2	10053	AP-1 complex subunit mu-2 OS=Homo sapiens (Human) OX=9606 GN=AP1M2 PE=1 SV=4	ENSG00000129354.11	Color2 [DarkGray]	1	4	FALSE	19	22.63	regulation of biological process;transport	cytosol;Golgi;membrane	protein binding	Pf00928, Pf01217	Lysosome	Golgi Associated Vesicle Biogenesis;Lysosome Vesicle Biogenesis;MHC class II antigen presentation;Nef mediated downregulation of MHC class I complex cell surface expression		17	0	21.685	16	7	8	7	423	1
11.3442	11.3681	11.3595	10.9484	10.947	11.0032	11.046	11.067	11.0763	11.4638	11.4181	11.4715	+	4.47394	0.388007	O15145		ARPC3	10094	Actin-related protein 2/3 complex subunit 3 OS=Homo sapiens (Human) OX=9606 GN=ARPC3 PE=1 SV=3	ENSG00000111229.15	Color2 [DarkGray]	1	4	FALSE	12	42.52	cell organization and biogenesis;cellular component movement;regulation of biological process;response to stimulus	cytoplasm;cytoskeleton;cytosol;membrane	protein binding;structural molecule activity	Pf04062	Bacterial invasion of epithelial cells;Endocytosis;Fc gamma R-mediated phagocytosis;Pathogenic Escherichia coli infection;Regulation of actin cytoskeleton;Salmonella infection;Shigellosis	Clathrin-mediated endocytosis;EPHB-mediated forward signaling;Regulation of actin dynamics for phagocytic cup formation;RHO GTPases Activate WASPs and WAVEs	Pathogenic Escherichia coli infection	23	0	26.21	38	9	16	9	178	1
9.29416	9.33561	9.35513	8.62461	8.43713	8.54998	7.97384	7.99039	8.0207	8.43921	8.31696	8.39189	+	3.27777	0.387709	Q15582		TGFBI	7045	Transforming growth factor-beta-induced protein ig-h3 OS=Homo sapiens (Human) OX=9606 GN=TGFBI PE=1 SV=1	ENSG00000120708.16	Color2 [DarkGray]	1	4	FALSE	5	3.19	cell differentiation;cell organization and biogenesis;cell proliferation;metabolic process;regulation of biological process;response to stimulus	extracellular;membrane	protein binding	Pf02469, Pf07546		Amyloid fiber formation		2	0.002	4.279	2	2	1	2	683	1
9.09935	9.14083	9.2396	9.00338	9.02486	9.02292	8.87498	8.93399	8.88753	9.28054	9.28216	9.29508	+	4.50851	0.387096	Q8IZA0	1.2	KIAA0319L	79932	Dyslexia-associated protein KIAA0319-like protein OS=Homo sapiens (Human) OX=9606 GN=KIAA0319L PE=1 SV=2	ENSG00000142687.17	Color2 [DarkGray]	1	4	FALSE	1	18.66		Golgi;membrane	protein binding	Pf02010				0	0	21.623	7	6	5	6	1049	1
11.7549	11.7367	11.8111	11.5678	11.5245	11.5524	11.6677	11.6348	11.6584	12.0304	11.997	12.091	+	3.7218	0.385834	O15212	3	PFDN6	10471	Prefoldin subunit 6 OS=Homo sapiens (Human) OX=9606 GN=PFDN6 PE=1 SV=1	ENSG00000204220.11;ENSG00000237335.8;ENSG00000224782.8;ENSG00000235692.8;ENSG00000206283.10	Color2 [DarkGray]	1	4	FALSE	6;CHR_HSCHR6_MHC_COX_CTG1;CHR_HSCHR6_MHC_DBB_CTG1;CHR_HSCHR6_MHC_MCF_CTG1;CHR_HSCHR6_MHC_QBL_CTG1	58	cell organization and biogenesis;metabolic process	cytoplasm	catalytic activity;protein binding	Pf01920, Pf15499		Prefoldin mediated transfer of substrate to CCT/TriC		5	0	43.821	46	7	16	7	129	1
12.0357	12.0617	12.0907	11.4063	11.4288	11.4736	11.7728	11.856	11.8362	12.2169	12.2265	12.1789	+	3.73424	0.385779	Q13442	2.5	PDAP1	11333	28 kDa heat- and acid-stable phosphoprotein OS=Homo sapiens (Human) OX=9606 GN=PDAP1 PE=1 SV=1	ENSG00000106244.12	Color2 [DarkGray]	1	4	FALSE	7	75.57	cell proliferation;regulation of biological process;response to stimulus;transport	extracellular	RNA binding	Pf10252		Neutrophil degranulation		3	0	77.886	49	12	20	12	181	1
10.959	10.9538	10.9804	10.2125	10.2343	10.2666	10.3819	10.352	10.3669	10.7627	10.7791	10.7156	+	4.29598	0.385539	P56470	0.1	LGALS4	3960	Galectin-4 OS=Homo sapiens (Human) OX=9606 GN=LGALS4 PE=1 SV=1	ENSG00000282992.1;ENSG00000171747.8	Color2 [DarkGray]	1	4	FALSE	19;CHR_HG26_PATCH	24.33		cytosol;membrane		Pf00337				0	0	28.214	16	6	7	6	323	1
10.7316	10.715	10.7649	10.6808	10.5477	10.6155	10.6129	10.5868	10.63	11.0058	10.9619	11.0165	+	4.29189	0.384802	Q8WUH6	0.8	C12orf23;TMEM263	90488	Transmembrane protein 263 OS=Homo sapiens (Human) OX=9606 GN=TMEM263 PE=1 SV=1	ENSG00000151135.9	Color2 [DarkGray]	1	4	FALSE	12	57.1		membrane		Pf15475				0	0	39.941	79	7	17	7	116	1
8.04821	7.99887	8.04767	7.90328	7.80284	7.71012	7.52669	7.67384	7.64241	7.98413	8.01235	8.00056	+	2.97041	0.384699	Q96Q05		TRAPPC9	83696	Trafficking protein particle complex subunit 9 OS=Homo sapiens (Human) OX=9606 GN=TRAPPC9 PE=1 SV=2	ENSG00000167632.14	Color2 [DarkGray]	1	4	FALSE	8	4.32	cell differentiation;cell organization and biogenesis;regulation of biological process	cytoplasm;cytosol;endoplasmic reticulum;Golgi;membrane	protein binding	Pf08626		COPII (Coat Protein 2) Mediated Vesicle Transport;RAB GEFs exchange GTP for GDP on RABs		10	0.002	4.197	1	2	1	2	1148	1
11.6715	11.6387	11.625	12.013	12.0845	11.994	11.6956	11.6667	11.7028	12.107	12.0614	12.0506	+	4.32244	0.384608	P52815	0.1	MRPL12	6182	39S ribosomal protein L12, mitochondrial OS=Homo sapiens (Human) OX=9606 GN=MRPL12 PE=1 SV=2	ENSG00000262814.7	Color2 [DarkGray]	1	4	FALSE	17	59.33	cell organization and biogenesis;metabolic process;regulation of biological process	membrane;mitochondrion;ribosome	protein binding;RNA binding;structural molecule activity	Pf00542	Ribosome	Mitochondrial translation elongation;Mitochondrial translation initiation;Mitochondrial translation termination		7	0	45.644	43	8	19	8	198	1
5.76818	5.7866	5.57894	5.41954	5.53605	5.54844	5.39232	5.21335	5.36107	5.69488	6.04658	5.37851	+	0.893033	0.384413	Q9BYV8		CEP41	95681	Centrosomal protein of 41 kDa OS=Homo sapiens (Human) OX=9606 GN=CEP41 PE=1 SV=1	ENSG00000106477.18	Color2 [DarkGray]	1	4	FALSE	7	6.07	cell organization and biogenesis;metabolic process;regulation of biological process;transport	cytoplasm;cytoskeleton;cytosol;membrane	protein binding	Pf00581		Anchoring of the basal body to the plasma membrane;AURKA Activation by TPX2;Loss of Nlp from mitotic centrosomes;Recruitment of mitotic centrosome proteins and complexes;Recruitment of NuMA to mitotic centrosomes;Regulation of PLK1 Activity at G2/M Transition		16	0	8.601	5	2	1	2	373	1
10.2595	10.2904	10.3184	9.84408	9.68755	9.85112	9.83763	9.87329	9.90448	10.2458	10.2543	10.2675	+	4.33593	0.384066	Q9BSE5	0.3	AGMAT	79814	Agmatinase, mitochondrial OS=Homo sapiens (Human) OX=9606 GN=AGMAT PE=1 SV=2	ENSG00000116771.5	Color2 [DarkGray]	1	4	FALSE	1	27.56	metabolic process	mitochondrion	catalytic activity;metal ion binding	Pf00491	Arginine and proline metabolism;Metabolic pathways	Agmatine biosynthesis		6	0	23.47	24	8	9	8	352	1
6.12722	6.15583	6.18982	6.60288	6.34341	6.58946	6.07895	5.92362	5.848	6.29646	6.38716	6.31832	+	2.19732	0.383786	Q12974		PTP4A2	8073	Protein tyrosine phosphatase type IVA 2 OS=Homo sapiens (Human) OX=9606 GN=PTP4A2 PE=1 SV=1	ENSG00000184007.18	Color2 [DarkGray]	1	4	FALSE	1	22.43	metabolic process	cytoplasm;cytosol;endosome;membrane;nucleus	catalytic activity	Pf00102, Pf00782		RAB geranylgeranylation		3	0	23.89	23	5	7	5	167	1
10.9601	10.9044	10.9832	11.0382	11.0056	11.0088	10.4903	10.5253	10.4995	10.8923	10.89	10.8809	+	5.38444	0.382671	P08579	0.9	SNRPB2	6629	U2 small nuclear ribonucleoprotein B'' OS=Homo sapiens (Human) OX=9606 GN=SNRPB2 PE=1 SV=1	ENSG00000125870.10	Color2 [DarkGray]	1	4	FALSE	20	66.09	metabolic process	nucleus;spliceosomal complex	protein binding;RNA binding	Pf00076, Pf13893, Pf14259	Spliceosome	mRNA Splicing - Major Pathway	mRNA Processing	6	0	43.186	39	9	19	9	225	1
13.6968	13.7032	13.7337	13.2159	13.1875	13.2106	13.1657	13.1508	13.1441	13.5408	13.5292	13.5386	+	6.10294	0.382637	Q13576	13.4	IQGAP2	10788	Ras GTPase-activating-like protein IQGAP2 OS=Homo sapiens (Human) OX=9606 GN=IQGAP2 PE=1 SV=4	ENSG00000145703.15	Color2 [DarkGray]	1	4	FALSE	5	260.43	cell organization and biogenesis;regulation of biological process;response to stimulus;transport	cell surface;cytoplasm;cytoskeleton;cytosol;membrane	enzyme regulator activity;protein binding	Pf00307, Pf00616, Pf03836	Regulation of actin cytoskeleton	Neutrophil degranulation;RHO GTPases activate IQGAPs	G13 Signaling Pathway	9	0	238.693	33	48	76	48	1575	1
6.09592	6.2891	6.2384	6.10434	6.06178	5.97499	5.88753	5.79961	6.08534	6.35579	6.45779	6.10643	+	1.33296	0.382515	P53814		SMTN	6525	Smoothelin OS=Homo sapiens (Human) OX=9606 GN=SMTN PE=1 SV=7	ENSG00000183963.18	Color2 [DarkGray]	1	4	FALSE	22	4.59		cytoplasm;cytoskeleton	protein binding;structural molecule activity	Pf00307, Pf11971, Pf12510				0	0	6.273	2	3	2	3	917	1
8.49426	8.50144	8.49025	8.6872	8.64602	8.66498	7.84298	7.94193	7.89905	8.35138	8.20848	8.26585	+	2.78164	0.380582	Q9UI14	1.8	RABAC1	10567	Prenylated Rab acceptor protein 1 OS=Homo sapiens (Human) OX=9606 GN=RABAC1 PE=1 SV=1	ENSG00000105404.10	Color2 [DarkGray]	1	4	FALSE	19	7.01		cytoplasm;Golgi;membrane	protein binding	Pf03208				0	0	7.175	12	3	3	3	185	1
8.17692	8.30606	8.30287	7.70113	7.88081	7.79246	7.87958	8.03342	7.91169	8.24031	8.3837	8.34163	+	2.41318	0.380317	Q07283	0.8	TCHH	7062	Trichohyalin OS=Homo sapiens (Human) OX=9606 GN=TCHH PE=1 SV=2	ENSG00000159450.12	Color2 [DarkGray]	1	4	FALSE	1	14.41	cell death	cytoskeleton;cytosol	metal ion binding	Pf01023		Formation of the cornified envelope		3	0	14.003	3	5	4	5	1943	1
14.838	14.8448	14.8146	14.1374	14.1829	14.1897	14.4157	14.4125	14.4218	14.817	14.7994	14.7725	+	5.05869	0.379603	O75874	20.3	IDH1	3417	Isocitrate dehydrogenase [NADP] cytoplasmic OS=Homo sapiens (Human) OX=9606 GN=IDH1 PE=1 SV=2	ENSG00000138413.13	Color2 [DarkGray]	1	4	FALSE	2	547.23	metabolic process;regulation of biological process;response to stimulus;transport	cytoplasm;cytosol;extracellular;mitochondrion;organelle lumen	catalytic activity;metal ion binding;nucleotide binding;protein binding	Pf00180	2-Oxocarboxylic acid metabolism;Biosynthesis of amino acids;Carbon metabolism;Central carbon metabolism in cancer;Citrate cycle (TCA cycle);Glutathione metabolism;Metabolic pathways;Peroxisome	Abnormal conversion of 2-oxoglutarate to 2-hydroxyglutarate;NADPH regeneration;Neutrophil degranulation	Amino Acid metabolism;Glutathione metabolism;TCA Cycle and Deficiency of Pyruvate Dehydrogenase complex (PDHc)	21	0	295.263	69	27	144	27	414	1
11.5059	11.4597	11.4626	10.8377	10.9175	10.9064	10.9731	10.9768	10.9843	11.34	11.3863	11.3447	+	4.82709	0.378939	P04080	3.2	CSTB	1476	Cystatin-B OS=Homo sapiens (Human) OX=9606 GN=CSTB PE=1 SV=2	ENSG00000160213.6	Color2 [DarkGray]	1	4	FALSE	21	42.79	regulation of biological process;response to stimulus;transport	cytoplasm;cytosol;extracellular;nucleus;organelle lumen	enzyme regulator activity;protein binding;RNA binding	Pf00031		Neutrophil degranulation		3	0	43.798	78	6	12	6	98	1
9.32665	9.35645	9.22279	8.60844	8.68229	8.68089	9.0493	9.09856	9.0983	9.41193	9.51274	9.45738	+	3.46034	0.378633	Q13907		IDI1	3422	Isopentenyl-diphosphate Delta-isomerase 1 OS=Homo sapiens (Human) OX=9606 GN=IDI1 PE=1 SV=2		Color2 [DarkGray]	1	4	FALSE	10	25.44	metabolic process;regulation of biological process	cytosol	catalytic activity;metal ion binding	Pf00293	Metabolic pathways;Terpenoid backbone biosynthesis	Activation of gene expression by SREBF (SREBP);Cholesterol biosynthesis	Cholesterol Biosynthesis;Exercise-induced Circadian Regulation;Sterol Regulatory Element-Binding Proteins (SREBP) signalling;Target Of Rapamycin (TOR) Signaling	12	0	29.393	22	5	7	5	227	1
12.5353	12.5573	12.5508	12.0898	12.064	12.1001	11.8445	11.8154	11.8593	12.1985	12.2514	12.205	+	4.24778	0.378568	Q9UEY8	4.7	ADD3	120	Gamma-adducin OS=Homo sapiens (Human) OX=9606 GN=ADD3 PE=1 SV=1	ENSG00000148700.14	Color2 [DarkGray]	1	4	FALSE	10	103.13	cell organization and biogenesis;transport	chromosome;cytoplasm;cytoskeleton;cytosol;membrane	protein binding;structural molecule activity	Pf00596		Miscellaneous transport and binding events		2	0	114.465	31	17	27	17	706	1
6.59544	6.44626	6.58797	5.87283	5.40599	5.89239	5.43296	5.06178	5.1416	5.52042	5.66107	5.58797	+	1.46219	0.377707	P40879		SLC26A3	1811	Chloride anion exchanger OS=Homo sapiens (Human) OX=9606 GN=SLC26A3 PE=1 SV=1	ENSG00000091138.12	Color2 [DarkGray]	1	4	FALSE	7	6.92	cellular homeostasis;regulation of biological process;response to stimulus;transport	membrane	protein binding;transporter activity	Pf00916, Pf01740, Pf13792	Mineral absorption;Pancreatic secretion	Defective SLC26A3 causes congenital secretory chloride diarrhea 1 (DIAR1);Multifunctional anion exchangers		10	0	7.98	3	3	2	3	764	1
11.7347	11.7266	11.7224	11.1118	11.0935	11.1231	10.2283	10.2744	10.2886	10.6924	10.5831	10.6474	+	3.30195	0.377181	Q06481	6.4	APLP2	334	Amyloid-like protein 2 OS=Homo sapiens (Human) OX=9606 GN=APLP2 PE=1 SV=2	ENSG00000084234.16	Color2 [DarkGray]	1	4	FALSE	11	46.2	metabolic process;regulation of biological process;response to stimulus;transport	membrane;nucleus;organelle lumen	DNA binding;enzyme regulator activity;metal ion binding;protein binding	Pf00014, Pf02177, Pf03938, Pf10515, Pf12924, Pf12925		Platelet degranulation;Post-translational protein phosphorylation;Regulation of Insulin-like Growth Factor (IGF) transport and uptake by Insulin-like Growth Factor Binding Proteins (IGFBPs)		8	0	47.768	15	12	15	12	763	1
10.2371	10.2496	10.2724	9.47005	9.48039	9.46618	9.77824	9.79669	9.75221	10.1348	10.1522	10.1717	+	4.63988	0.377168	Q86X29	0.6	LSR	51599	Lipolysis-stimulated lipoprotein receptor OS=Homo sapiens (Human) OX=9606 GN=LSR PE=1 SV=4	ENSG00000105699.16	Color2 [DarkGray]	1	4	FALSE	19	56.03	regulation of biological process	membrane				LDL clearance;VLDL clearance		5	0	66.837	20	11	15	11	649	1
10.0017	9.94149	9.91049	10.661	10.6903	10.6511	9.85331	9.86295	9.90794	10.2411	10.2312	10.2804	+	4.12024	0.376198	P53985		SLC16A1	6566	Monocarboxylate transporter 1 OS=Homo sapiens (Human) OX=9606 GN=SLC16A1 PE=1 SV=3	ENSG00000281917.2;ENSG00000155380.11	Color2 [DarkGray]	1	4	FALSE	1;CHR_HG2104_PATCH	20.62	cell organization and biogenesis;cellular component movement;metabolic process;regulation of biological process;response to stimulus;transport	membrane;mitochondrion	protein binding;transporter activity	Pf00083, Pf07690, Pf12832		Basigin interactions;Defective SLC16A1 causes symptomatic deficiency in lactate transport (SDLT);Proton-coupled monocarboxylate transport;Pyruvate metabolism	Photodynamic therapy-induced HIF-1 survival signaling	16	0	13.133	8	4	6	4	500	1
8.71046	8.78823	8.69105	8.17393	8.04821	8.108	8.10538	8.10329	8.08321	8.39832	8.49825	8.52356	+	3.1943	0.376081	Q969L2	0.7	MAL2	114569	Protein MAL2 OS=Homo sapiens (Human) OX=9606 GN=MAL2 PE=1 SV=1	ENSG00000147676.13	Color2 [DarkGray]	1	4	FALSE	8	5.15	cell organization and biogenesis;transport	cytoplasm;membrane	protein binding;structural molecule activity	Pf01284				0	0.003	3.88	6	2	2	2	176	1
8.7879	8.73606	8.71218	7.92659	7.89905	8.0207	8.00113	8.11894	8.21189	8.51964	8.47127	8.46842	+	2.39635	0.37579	O60337		2021-03-06	10299	E3 ubiquitin-protein ligase MARCHF6 OS=Homo sapiens (Human) OX=9606 GN=MARCHF6 PE=1 SV=2	ENSG00000145495.15	Color2 [DarkGray]	1	4	FALSE	5	0	metabolic process	endoplasmic reticulum;membrane	catalytic activity;metal ion binding;protein binding	Pf12906	Protein processing in endoplasmic reticulum	ER Quality Control Compartment (ERQC)		7	0.065	1.241	1	2	1	2	910	1
6.27798	6.25172	6.35579	6.29646	6.32553	6.3733	5.88264	5.74953	5.98413	6.35755	6.07895	6.30561	+	1.57844	0.375266	Q9UBS0		RPS6KB2	6199	Ribosomal protein S6 kinase beta-2 OS=Homo sapiens (Human) OX=9606 GN=RPS6KB2 PE=1 SV=2	ENSG00000175634.14	Color2 [DarkGray]	1	4	FALSE	11	10.31	metabolic process;regulation of biological process;response to stimulus	cytoplasm;nucleus	catalytic activity;nucleotide binding	Pf00069, Pf00433, Pf07714	Acute myeloid leukemia;AMPK signaling pathway;Breast cancer;Choline metabolism in cancer;EGFR tyrosine kinase inhibitor resistance;Endocrine resistance;ErbB signaling pathway;Fc gamma R-mediated phagocytosis;HIF-1 signaling pathway;Insulin resistance;Insulin signaling pathway;Longevity regulating pathway;Longevity regulating pathway - multiple species;mTOR signaling pathway;PI3K-Akt signaling pat…	AKT phosphorylates targets in the nucleus;Constitutive Signaling by AKT1 E17K in Cancer	AMP-activated Protein Kinase (AMPK) Signaling;Angiopoietin Like Protein 8 Regulatory Pathway;Cytoplasmic Ribosomal Proteins;Focal Adhesion-PI3K-Akt-mTOR-signaling pathway;Follicle Stimulating Hormone (FSH) signaling pathway;IL-2 Signaling Pathway;IL-5 Signaling Pathway;Insulin Signaling	33	0	11.652	8	3	2	3	482	1
7.61912	7.66959	7.71905	7.08746	7.17991	7.01792	6.8936	7.19377	7.08428	7.33539	7.49025	7.47168	+	1.69569	0.375221	Q9GZV4		EIF5A2	56648	Eukaryotic translation initiation factor 5A-2 OS=Homo sapiens (Human) OX=9606 GN=EIF5A2 PE=1 SV=3	ENSG00000163577.7	Color2 [DarkGray]	1	4	FALSE	3	58.85	metabolic process;regulation of biological process;transport	cytoplasm;cytosol;endoplasmic reticulum;membrane;nucleus	protein binding;RNA binding	Pf01287		Hypusine synthesis from eIF5A-lysine		4	0	33.965	35	6	21	6	153	1
7.90629	8.08108	8.04712	7.6453	7.58571	7.66818	7.82718	7.84612	7.83731	8.09223	8.21432	8.32957	+	2.26131	0.375169	O00160	2	MYO1F	4542	Unconventional myosin-If OS=Homo sapiens (Human) OX=9606 GN=MYO1F PE=1 SV=3	ENSG00000142347.16	Color2 [DarkGray]	1	4	FALSE	19	29.76			catalytic activity;motor activity;nucleotide binding;protein binding	Pf00018, Pf00063, Pf06017, Pf07653, Pf14604				0	0	27.17	5	8	9	8	1098	1
11.9802	11.97	11.9803	11.7048	11.6872	11.697	11.4545	11.4095	11.4619	11.8246	11.8073	11.8193	+	4.58725	0.375095	Q8NBJ4	4.8	GOLM1	51280	Golgi membrane protein 1 OS=Homo sapiens (Human) OX=9606 GN=GOLM1 PE=1 SV=1	ENSG00000135052.16	Color2 [DarkGray]	1	4	FALSE	9	110.99	cell organization and biogenesis;metabolic process;regulation of biological process	Golgi;membrane;organelle lumen	protein binding			Post-translational protein phosphorylation;Regulation of Insulin-like Growth Factor (IGF) transport and uptake by Insulin-like Growth Factor Binding Proteins (IGFBPs)		4	0	108.509	44	19	29	19	401	1
9.83352	9.92288	9.93561	9.20921	9.09645	9.1576	10.028	10.0523	10.0839	10.3344	10.4568	10.4976	+	2.71884	0.374828	Q9Y2J4		AMOTL2	51421	Angiomotin-like protein 2 OS=Homo sapiens (Human) OX=9606 GN=AMOTL2 PE=1 SV=3	ENSG00000114019.14	Color2 [DarkGray]	1	4	FALSE	3	12.23	metabolic process;regulation of biological process;response to stimulus	cytosol;endosome;membrane	protein binding	Pf04111, Pf12240		Signaling by Hippo		2	0	15.161	6	6	5	6	779	1
9.03755	9.16867	9.16692	8.48422	8.47492	8.52356	8.87283	8.88325	8.83889	9.27984	9.25503	9.18289	+	3.5141	0.374263	P28062		PSMB8	5696	Proteasome subunit beta type-8 OS=Homo sapiens (Human) OX=9606 GN=PSMB8 PE=1 SV=3	ENSG00000235715.6;ENSG00000231631.6;ENSG00000236443.6;ENSG00000206298.8;ENSG00000226201.6;ENSG00000230669.6;ENSG00000204264.8	Color2 [DarkGray]	1	4	FALSE	6;CHR_HSCHR6_MHC_APD_CTG1;CHR_HSCHR6_MHC_COX_CTG1;CHR_HSCHR6_MHC_MANN_CTG1;CHR_HSCHR6_MHC_MCF_CTG1;CHR_HSCHR6_MHC_QBL_CTG1;CHR_HSCHR6_MHC_SSTO_CTG1	16.53	cell differentiation;metabolic process;regulation of biological process;response to stimulus;transport	cytoplasm;cytosol;nucleus;proteasome	catalytic activity;protein binding	Pf00227	Proteasome	ABC-family proteins mediated transport;Activation of NF-kappaB in B cells;Antigen processing: Ubiquitination & Proteasome degradation;APC/C:Cdc20 mediated degradation of Securin;APC/C:Cdh1 mediated degradation of Cdc20 and other APC/C:Cdh1 targeted proteins in late mitosis/early G1;Asymmetric localization of PCP proteins;AUF1 (hnRNP D0) binds and destabilizes mRNA;Autodegradation of Cdh1 by Cdh1:…	Proteasome Degradation	152	0	16.967	12	4	5	4	276	1
10.998	10.9792	11.0298	10.3963	10.3701	10.4457	10.3416	10.3513	10.4103	10.815	10.6938	10.7172	+	3.02259	0.374245	Q99856	0.6	ARID3A	1820	AT-rich interactive domain-containing protein 3A OS=Homo sapiens (Human) OX=9606 GN=ARID3A PE=1 SV=2	ENSG00000116017.10	Color2 [DarkGray]	1	4	FALSE	19	64.36	metabolic process;regulation of biological process;response to stimulus	cytoplasm;cytosol;membrane;nucleus	DNA binding;protein binding	Pf01388		TP53 Regulates Transcription of Genes Involved in G1 Cell Cycle Arrest		6	0	55.898	24	13	19	13	593	1
11.7384	11.724	11.7732	11.0568	11.0102	11.1249	11.1754	11.1841	11.2061	11.5452	11.549	11.5936	+	4.49677	0.374052	Q9Y2T3	5.3	GDA	9615	Guanine deaminase OS=Homo sapiens (Human) OX=9606 GN=GDA PE=1 SV=1	ENSG00000119125.16	Color2 [DarkGray]	1	4	FALSE	9	70.73	metabolic process	cytosol	catalytic activity;metal ion binding	Pf01979, Pf07969, Pf13147	Metabolic pathways;Purine metabolism	Purine catabolism		6	0	60.952	31	13	18	13	454	1
9.74349	9.79961	9.77099	9.53722	9.4315	9.46984	9.64728	9.61765	9.65356	9.98285	10.0539	10.0032	+	4.01395	0.373841	Q9NWV8		BABAM1	29086	BRISC and BRCA1-A complex member 1 OS=Homo sapiens (Human) OX=9606 GN=BABAM1 PE=1 SV=1	ENSG00000105393.15	Color2 [DarkGray]	1	4	FALSE	19	27.58	cell division;cell organization and biogenesis;cell proliferation;metabolic process;regulation of biological process;response to stimulus	cytoplasm;cytosol;nucleus	protein binding		Homologous recombination	G2/M DNA damage checkpoint;Metalloprotease DUBs;Nonhomologous End-Joining (NHEJ);Processing of DNA double-strand break ends;Recruitment and ATM-mediated phosphorylation of repair and signaling proteins at DNA double strand breaks		17	0	33.934	25	7	8	7	329	1
6.75889	6.50621	6.60733	6.17393	6.42626	6.33271	6.70874	6.52513	6.72247	6.91886	7.02459	7.1334	+	1.86582	0.373505	Q13506		NAB1	4664	NGFI-A-binding protein 1 OS=Homo sapiens (Human) OX=9606 GN=NAB1 PE=1 SV=2	ENSG00000138386.16	Color2 [DarkGray]	1	4	FALSE	2	9.17	cell differentiation;metabolic process;regulation of biological process	nucleus	protein binding	Pf04902, Pf04904, Pf04905				0	0	8.911	7	4	3	4	487	1
12.0457	12.0562	12.077	11.3018	11.3122	11.3427	11.3915	11.3491	11.3658	11.7177	11.7532	11.7557	+	4.55397	0.373386	P21695	2.7	GPD1	2819	Glycerol-3-phosphate dehydrogenase [NAD()], cytoplasmic OS=Homo sapiens (Human) OX=9606 GN=GPD1 PE=1 SV=4	ENSG00000167588.12	Color2 [DarkGray]	1	4	FALSE	12	67.16	metabolic process;regulation of biological process;response to stimulus;transport	cytoplasm;cytosol;mitochondrion	catalytic activity;nucleotide binding;protein binding	Pf01210, Pf07479	Glycerophospholipid metabolism	Synthesis of PA	Triacylglyceride Synthesis	7	0	74.389	46	15	21	15	349	1
4.94017	4.91169	4.926	4.71699	4.69488	4.85798	5.08746	5.31107	5.11686	5.3147	5.65821	5.65821	+	1.29796	0.371909	Q6ZR08		DNAH12	201625	Dynein heavy chain 12, axonemal OS=Homo sapiens (Human) OX=9606 GN=DNAH12 PE=2 SV=2	ENSG00000174844.14	Color2 [DarkGray]	1	4	FALSE	3	2.97	cellular component movement	cytoplasm;cytoskeleton	catalytic activity;motor activity;nucleotide binding	Pf03028, Pf07728, Pf08393, Pf12774, Pf12775, Pf12780	Huntington's disease			1	0.068	1.222	0	2	1	2	3092	1
11.569	11.5379	11.5552	11.0672	11.0039	11.0641	11.0835	11.1222	11.1397	11.5068	11.5283	11.4259	+	3.33691	0.371852	Q93052	4.1	LPP	4026	Lipoma-preferred partner OS=Homo sapiens (Human) OX=9606 GN=LPP PE=1 SV=1	ENSG00000145012.13	Color2 [DarkGray]	1	4	FALSE	3	79.92		cytoplasm;cytosol;membrane;nucleus	metal ion binding;protein binding	Pf00412, Pf02318, Pf03154				0	0	95.313	26	12	22	12	612	1
5.19771	5.2211	5.27798	5.29278	5.1416	5.18587	5.27798	5.47249	5.2891	5.40599	5.77873	5.97039	+	0.983117	0.37185	Q96QE2		SLC2A13	114134	Proton myo-inositol cotransporter OS=Homo sapiens (Human) OX=9606 GN=SLC2A13 PE=1 SV=3	ENSG00000151229.12	Color2 [DarkGray]	1	4	FALSE	12	2.99	transport	membrane	transporter activity	Pf00083, Pf07690, Pf13347		Inositol transporters	NRF2 pathway	5	0.002	4.216	2	2	1	2	648	1
7.84172	7.80478	7.81378	7.94486	7.84987	7.82082	7.4545	7.44791	7.49905	7.86233	7.86975	7.78464	+	3.52454	0.371749	Q9BWE0		REPIN1	29803	Replication initiator 1 OS=Homo sapiens (Human) OX=9606 GN=REPIN1 PE=1 SV=1	ENSG00000214022.11	Color2 [DarkGray]	1	4	FALSE	7	17.66	metabolic process	nucleus	DNA binding;metal ion binding;RNA binding	Pf00096, Pf13465				0	0	21.925	7	5	5	5	567	1
8.96838	8.93281	8.89482	8.43962	8.46964	8.55612	8.60881	8.5611	8.58571	8.91109	8.99944	8.96029	+	3.66862	0.371734	Q96EV8		DTNBP1	84062	Dysbindin OS=Homo sapiens (Human) OX=9606 GN=DTNBP1 PE=1 SV=1	ENSG00000047579.19	Color2 [DarkGray]	1	4	FALSE	6	15.79	cell organization and biogenesis;cellular component movement;coagulation;regulation of biological process;response to stimulus;transport	cytoplasm;cytoskeleton;cytosol;endoplasmic reticulum;endosome;membrane;nucleus	protein binding	Pf04440		Golgi Associated Vesicle Biogenesis		5	0	15.532	10	4	4	4	351	1
12.743	12.7209	12.7332	12.1234	12.1499	12.1551	12.054	12.0489	12.0567	12.4234	12.4558	12.3956	+	4.53261	0.371716	O43399	2.1	TPD52L2	7165	Tumor protein D54 OS=Homo sapiens (Human) OX=9606 GN=TPD52L2 PE=1 SV=2	ENSG00000101150.17	Color2 [DarkGray]	1	4	FALSE	20	123.03	regulation of biological process	cytoplasm	protein binding;RNA binding	Pf04201				0	0	100.428	62	12	32	12	206	1
13.1139	13.1243	13.1359	12.3556	12.3055	12.3944	12.4499	12.4611	12.4622	12.8291	12.8206	12.8384	+	6.26265	0.371625	Q6PIF6	2.9	MYO7B	4648	Unconventional myosin-VIIb OS=Homo sapiens (Human) OX=9606 GN=MYO7B PE=1 SV=2	ENSG00000169994.18	Color2 [DarkGray]	1	4	FALSE	2	130.24	cell differentiation	cytoplasm;cytoskeleton	catalytic activity;motor activity;nucleotide binding;protein binding	Pf00018, Pf00063, Pf00373, Pf00612, Pf00784, Pf07653, Pf14604				0	0	118.911	14	31	40	31	2116	1
10.1497	10.1738	10.194	9.70736	9.68545	9.73166	10.263	10.2614	10.2306	10.6022	10.6304	10.637	+	4.80296	0.371542	Q15018	5.9	FAM175B;ABRAXAS2	23172	BRISC complex subunit Abraxas 2 OS=Homo sapiens (Human) OX=9606 GN=ABRAXAS2 PE=1 SV=2	ENSG00000165660.7	Color2 [DarkGray]	1	4	FALSE	10	24.65	cell division;cell organization and biogenesis;metabolic process;response to stimulus	cytoplasm;cytoskeleton;cytosol;nucleus	protein binding	Pf00261		Metalloprotease DUBs		4	0	23.627	19	9	8	9	415	1
4.95884	4.88264	4.14568	4.32193	4.2854	4.16189	4	4.10434	4.06178	4.72247	4.2854	4.27053	+	1.15244	0.370761	Q8IWT3		CUL9	23113	Cullin-9 OS=Homo sapiens (Human) OX=9606 GN=CUL9 PE=1 SV=2	ENSG00000112659.13	Color2 [DarkGray]	1	4	FALSE	6	2.71	cell organization and biogenesis;metabolic process;regulation of biological process	cytoplasm;cytosol	metal ion binding;nucleotide binding;protein binding	Pf00888, Pf01485, Pf03256, Pf11515, Pf13639, Pf13923		Neddylation		3	0.018	2.222	0	2	1	2	2517	1
10.2425	10.318	10.3098	9.5411	9.58082	9.63209	9.60121	9.61894	9.62242	9.93767	10.0264	9.98996	+	3.81406	0.370483	O43520	0	ATP8B1	5205	Phospholipid-transporting ATPase IC OS=Homo sapiens (Human) OX=9606 GN=ATP8B1 PE=1 SV=3	ENSG00000081923.11	Color2 [DarkGray]	1	4	FALSE	18	16.16	cell organization and biogenesis;metabolic process;regulation of biological process;transport	endoplasmic reticulum;Golgi;membrane	catalytic activity;metal ion binding;nucleotide binding;protein binding;transporter activity	Pf00122, Pf00702, Pf01757, Pf13246		Ion transport by P-type ATPases		3	0	18.018	4	7	6	7	1251	1
11.0054	11.0224	11.0098	10.4784	10.4827	10.5158	10.5934	10.5057	10.5507	10.9606	10.8674	10.9332	+	3.22967	0.370445	P27361	0.4	MAPK3	5595	Mitogen-activated protein kinase 3 OS=Homo sapiens (Human) OX=9606 GN=MAPK3 PE=1 SV=4	ENSG00000102882.11	Color2 [DarkGray]	1	4	FALSE	16	56.97	cell communication;cell death;cell differentiation;cell organization and biogenesis;cellular component movement;cellular homeostasis;metabolic process;regulation of biological process;response to stimulus;transport	cytoplasm;cytoskeleton;cytosol;endosome;Golgi;membrane;mitochondrion;nucleus	catalytic activity;nucleotide binding;protein binding;signal transducer activity	Pf00069, Pf01636, Pf07714	Acute myeloid leukemia;Adherens junction;Adrenergic signaling in cardiomyocytes;AGE-RAGE signaling pathway in diabetic complications;Alcoholism;Aldosterone-regulated sodium reabsorption;Alzheimer's disease;Apoptosis;Axon guidance;B cell receptor signaling pathway;Bladder cancer;Breast cancer;cAMP signaling pathway;Central carbon metabolism in cancer;cGMP-PKG signaling pathway;Chagas disease (Amer…	Activated TLR4 signalling;Activation of the AP-1 family of transcription factors;Advanced glycosylation endproduct receptor signaling;ERKs are inactivated;FCERI mediated MAPK activation;Gastrin-CREB signalling pathway via PKC and MAPK;Growth hormone receptor signaling;Interleukin-20 family signaling;ISG15 antiviral mechanism;MAP2K and MAPK activation;MAPK3 (ERK1) activation;NCAM signaling for neu…	4-hydroxytamoxifen, Dexamethasone, and Retinoic Acids Regulation of p27 Expression;AGE/RAGE pathway;Alpha 6 Beta 4 signaling pathway;Alzheimers Disease;Angiopoietin Like Protein 8 Regulatory Pathway;BMP Signaling Pathway in Eyelid Development;Brain-Derived Neurotrophic Factor (BDNF) signaling pathway;Cardiac Hypertrophic Response;Chemokine signaling pathway;Common Pathways Underlying Drug Addicti…	253	0	46.928	29	12	18	12	379	1
8.27891	8.38284	8.48704	8.35711	8.0954	8.37981	8.24935	8.0542	8.13031	8.41447	8.50104	8.62936	+	1.92826	0.370337	Q5FWF5		ESCO1	114799	N-acetyltransferase ESCO1 OS=Homo sapiens (Human) OX=9606 GN=ESCO1 PE=1 SV=3	ENSG00000141446.10	Color2 [DarkGray]	1	4	FALSE	18	5.66	cell organization and biogenesis;metabolic process;regulation of biological process	chromosome;nucleus	catalytic activity;metal ion binding;protein binding	Pf13878, Pf13880		Establishment of Sister Chromatid Cohesion		4	0	7.472	3	3	2	3	840	1
11.1684	11.2242	11.1772	11.2525	11.2453	11.2278	11.0282	11.0354	11.0424	11.3514	11.4753	11.3897	+	3.25769	0.370129	P09497		CLTB	1212	Clathrin light chain B OS=Homo sapiens (Human) OX=9606 GN=CLTB PE=1 SV=1	ENSG00000175416.12	Color2 [DarkGray]	1	4	FALSE	5	43.6	cell organization and biogenesis;transport	cytosol;membrane	protein binding;structural molecule activity	Pf01086	Bacterial invasion of epithelial cells;Endocrine and other factor-regulated calcium reabsorption;Endocytosis;Huntington's disease;Lysosome;Synaptic vesicle cycle	Cargo recognition for clathrin-mediated endocytosis;EPH-ephrin mediated repulsion of cells;Formation of annular gap junctions;Lysosome Vesicle Biogenesis;WNT5A-dependent internalization of FZD2, FZD5 and ROR2;WNT5A-dependent internalization of FZD4		27	0	24.129	26	8	14	8	229	1
11.7714	11.7883	11.8043	11.3035	11.311	11.3004	11.2157	11.2063	11.2391	11.5854	11.6231	11.5628	+	4.28911	0.370076	P15144	1.7	ANPEP	290	Aminopeptidase N OS=Homo sapiens (Human) OX=9606 GN=ANPEP PE=1 SV=4	ENSG00000166825.13	Color2 [DarkGray]	1	4	FALSE	15	79.69	cell communication;cell differentiation;development;metabolic process;regulation of biological process;response to stimulus;transport	membrane;nucleus	catalytic activity;metal ion binding;receptor activity	Pf01433, Pf10023, Pf11838, Pf13485	Glutathione metabolism;Hematopoietic cell lineage;Metabolic pathways;Renin-angiotensin system	Metabolism of Angiotensinogen to Angiotensins;Neutrophil degranulation	Cardiac Progenitor Differentiation;Glutathione metabolism	12	0	100.814	25	21	23	21	967	1
13.5689	13.5694	13.5861	13.4485	13.5118	13.5148	13.3561	13.3679	13.3587	13.7632	13.7281	13.7013	+	4.45144	0.369933	P51858	8.4	HDGF	3068	Hepatoma-derived growth factor OS=Homo sapiens (Human) OX=9606 GN=HDGF PE=1 SV=1	ENSG00000143321.18	Color2 [DarkGray]	1	4	FALSE	1	243.81	cell proliferation;metabolic process;regulation of biological process;response to stimulus	cytoplasm;extracellular;nucleus	DNA binding;nucleotide binding;protein binding;RNA binding	Pf00855		XBP1(S) activates chaperone genes		4	0	184.173	75	20	64	20	240	1
15.0309	15.0265	15.0364	14.3186	14.3152	14.328	14.4017	14.3894	14.3913	14.7611	14.7604	14.767	+	6.93993	0.368723	Q14315	18.1	FLNC	2318	Filamin-C OS=Homo sapiens (Human) OX=9606 GN=FLNC PE=1 SV=3	ENSG00000128591.15	Color2 [DarkGray]	1	4	FALSE	7	784.97	cell organization and biogenesis	cytoplasm;cytoskeleton;cytosol;membrane	protein binding	Pf00307, Pf00630	Focal adhesion;MAPK signaling pathway;Proteoglycans in cancer;Salmonella infection	Cell-extracellular matrix interactions		7	0	781.646	49	111	222	111	2725	1
9.83668	9.83384	9.8802	9.56777	9.4315	9.54245	9.4623	9.43233	9.53586	9.78692	9.86697	9.88188	+	3.00719	0.368428	Q6P1M3		LLGL2	3993	LLGL scribble cell polarity complex component 2 OS=Homo sapiens (Human) OX=9606 GN=LLGL2 PE=1 SV=2	ENSG00000073350.13	Color2 [DarkGray]	1	4	FALSE	17	43.94	cell division;regulation of biological process;transport	cytoplasm;cytosol;membrane	enzyme regulator activity;protein binding	Pf08366	Hippo signaling pathway;Tight junction			2	0	47.443	13	11	12	11	1020	1
8.61912	8.77248	8.73944	8.1467	8.072	8.03727	8.5588	8.52395	8.44956	8.82369	8.93458	8.87928	+	2.90108	0.368406	Q9H2C0		GAN	8139	Gigaxonin OS=Homo sapiens (Human) OX=9606 GN=GAN PE=1 SV=1	ENSG00000261609.5	Color2 [DarkGray]	1	4	FALSE	16	15.45	cell organization and biogenesis;metabolic process	cytoplasm;cytoskeleton;cytosol	catalytic activity;protein binding	Pf00651, Pf01344, Pf07707, Pf13415, Pf13418, Pf13964		Antigen processing: Ubiquitination & Proteasome degradation;Neddylation		7	0	19.159	7	5	4	5	597	1
12.2654	12.215	12.2868	11.7371	11.7108	11.7308	11.5658	11.5543	11.5708	11.9271	11.9343	11.9345	+	6.53839	0.368368	Q96A49	4.2	SYAP1	94056	Synapse-associated protein 1 OS=Homo sapiens (Human) OX=9606 GN=SYAP1 PE=1 SV=1	ENSG00000169895.5	Color2 [DarkGray]	1	4	FALSE	X	74.63		cytosol;Golgi;nucleus	protein binding	Pf03909				0	0	77.311	43	15	23	15	352	1
12.0052	12.058	12.0509	11.287	11.2445	11.2624	11.7083	11.6604	11.6527	12.0433	12.0459	12.0368	+	4.51215	0.368168	Q06520	2.6	SULT2A1	6822	Bile salt sulfotransferase OS=Homo sapiens (Human) OX=9606 GN=SULT2A1 PE=1 SV=3	ENSG00000105398.3	Color2 [DarkGray]	1	4	FALSE	19	55.01	metabolic process;regulation of biological process	cytoplasm;cytosol	catalytic activity;protein binding	Pf00685, Pf13469	Bile secretion;Chemical carcinogenesis;Metabolism of xenobiotics by cytochrome P450	Cytosolic sulfonation of small molecules;PPARA activates gene expression	Constitutive Androstane Receptor Pathway;Corticotropin-releasing hormone signaling pathway;Drug Induction of Bile Acid Pathway;Farnesoid X Receptor Pathway;Metapathway biotransformation;Sulfation Biotransformation Reaction;Tamoxifen metabolism	17	0	51.21	26	7	15	7	285	1
11.272	11.312	11.2705	10.5976	10.6016	10.643	10.6906	10.7243	10.7688	11.0301	11.1006	11.1575	+	2.98113	0.368157	O15484	2.2	CAPN5	726	Calpain-5 OS=Homo sapiens (Human) OX=9606 GN=CAPN5 PE=1 SV=2	ENSG00000149260.15	Color2 [DarkGray]	1	4	FALSE	11	38.16	metabolic process;regulation of biological process;response to stimulus	cell surface;cytoplasm	catalytic activity;protein binding	Pf00168, Pf00648, Pf01067		Degradation of the extracellular matrix	Integrin-mediated Cell Adhesion	3	0	38.964	14	10	14	10	640	1
12.3815	12.3432	12.4013	11.5327	11.5614	11.5924	11.6011	11.6266	11.616	11.9789	11.9822	11.9834	+	5.97349	0.366919	Q03154	0.9	ACY1	95	Aminoacylase-1 OS=Homo sapiens (Human) OX=9606 GN=ACY1 PE=1 SV=1	ENSG00000243989.8	Color2 [DarkGray]	1	4	FALSE	3	81.6	metabolic process	cytoplasm;cytosol	catalytic activity;metal ion binding;protein binding	Pf01546, Pf07687	2-Oxocarboxylic acid metabolism;Arginine biosynthesis;Biosynthesis of amino acids;Metabolic pathways	Aflatoxin activation and detoxification;Defective ACY1 causes encephalopathy	Urea cycle and metabolism of amino groups	12	0	77.595	35	12	24	12	408	1
8.824	8.75556	8.69174	8.98726	8.99803	8.93546	8.7039	8.75322	8.77347	9.18115	9.13006	9.01848	+	2.66082	0.366366	P61586	0.4	RHOA	387	Transforming protein RhoA OS=Homo sapiens (Human) OX=9606 GN=RHOA PE=1 SV=1	ENSG00000067560.10	Color2 [DarkGray]	1	4	FALSE	3	66.25	cell differentiation;cell division;cell organization and biogenesis;cellular component movement;metabolic process;regulation of biological process;response to stimulus;transport	cytoplasm;cytoskeleton;cytosol;endosome;membrane	catalytic activity;nucleotide binding;protein binding	Pf00025, Pf00071, Pf08477	Adherens junction;Axon guidance;Bacterial invasion of epithelial cells;cAMP signaling pathway;cGMP-PKG signaling pathway;Chemokine signaling pathway;Colorectal cancer;Endocytosis;Focal adhesion;Leukocyte transendothelial migration;MicroRNAs in cancer;mTOR signaling pathway;Neurotrophin signaling pathway;NOD-like receptor signaling pathway;Oxytocin signaling pathway;Pancreatic secretion;Pathogenic…	Axonal growth inhibition (RHOA activation);Axonal growth stimulation;EPHA-mediated growth cone collapse;EPHB-mediated forward signaling;ERBB2 Regulates Cell Motility;G alpha (12/13) signalling events;G beta:gamma signalling through PI3Kgamma;GPVI-mediated activation cascade;Neutrophil degranulation;Ovarian tumor domain proteases;PCP/CE pathway;PI3K/AKT activation;PTK6 Regulates RHO GTPases, RAS G…	AGE/RAGE pathway;Alpha 6 Beta 4 signaling pathway;Androgen receptor signaling pathway;Association Between Physico-Chemical Features and Toxicity Associated Pathways;Corticotropin-releasing hormone signaling pathway;DNA Damage Response (only ATM dependent);Focal Adhesion;G Protein Signaling Pathways;G13 Signaling Pathway;Hypothetical Craniofacial Development Pathway;Leptin signaling pathway;MicroR…	111	0	62.508	41	9	19	9	193	1
6.86666	7.11998	6.9331	5.47249	4.88264	5.1416	6.57137	6.78005	6.52982	7.04876	6.9472	6.98413	+	1.93812	0.366283	P55317	2	FOXA1	3169	Hepatocyte nuclear factor 3-alpha OS=Homo sapiens (Human) OX=9606 GN=FOXA1 PE=1 SV=2	ENSG00000129514.5	Color2 [DarkGray]	1	4	FALSE	14	4.59	cell communication;cell differentiation;cell organization and biogenesis;development;metabolic process;regulation of biological process;response to stimulus	nucleus	DNA binding;protein binding	Pf00250, Pf08430, Pf09354			Endoderm Differentiation;Focal Adhesion-PI3K-Akt-mTOR-signaling pathway;Mesodermal Commitment Pathway	3	0	8.044	4	2	1	2	472	1
11.2653	11.2289	11.2041	10.4913	10.6721	10.6326	10.5403	10.4618	10.4893	10.956	10.8581	10.7758	+	2.52159	0.366157	Q15121		PEA15	8682	Astrocytic phosphoprotein PEA-15 OS=Homo sapiens (Human) OX=9606 GN=PEA15 PE=1 SV=2	ENSG00000162734.12	Color2 [DarkGray]	1	4	FALSE	1	14.44	cell death;metabolic process;regulation of biological process;response to stimulus;transport	cytoplasm;cytosol;nucleus	protein binding	Pf01335		Interleukin-20 family signaling;RAF/MAP kinase cascade;RAF-independent MAPK1/3 activation	Apoptosis Modulation and Signaling	10	0	10.275	20	4	5	4	130	1
8.23697	8.22304	8.1809	7.37417	7.85611	7.59694	7.57743	7.78594	7.75288	8.1918	8.10171	7.92065	+	1.62897	0.365969	Q8IVC4		ZNF584	201514	Zinc finger protein 584 OS=Homo sapiens (Human) OX=9606 GN=ZNF584 PE=2 SV=1	ENSG00000171574.17	Color2 [DarkGray]	1	4	FALSE	19	2.27	metabolic process;regulation of biological process	nucleus	DNA binding;metal ion binding	Pf00096, Pf01352, Pf13465		Generic Transcription Pathway		3	0.075	1.172	2	2	1	2	421	1
5.01346	5.22497	5.26679	5.10014	5.48543	5.31107	5.18982	4.95884	5.10014	5.41278	5.54844	5.38543	+	1.91696	0.365948	Q147X3		NAA30	122830	N-alpha-acetyltransferase 30 OS=Homo sapiens (Human) OX=9606 GN=NAA30 PE=1 SV=1	ENSG00000139977.13	Color2 [DarkGray]	1	4	FALSE	14	10.23	metabolic process	cytoplasm;cytosol;nucleus	catalytic activity;protein binding	Pf00583, Pf08445, Pf13508, Pf13523, Pf13527, Pf13673		Retrograde transport at the Trans-Golgi-Network	Metapathway biotransformation	5	0	10.676	9	3	2	3	362	1
5.91409	5.94251	5.8505	6.28355	6.19377	6.39575	6.19377	5.80993	5.93782	6.22497	6.22882	6.58346	+	1.04693	0.365243	Q9UJM3		ERRFI1	54206	ERBB receptor feedback inhibitor 1 OS=Homo sapiens (Human) OX=9606 GN=ERRFI1 PE=1 SV=1	ENSG00000116285.12	Color2 [DarkGray]	1	4	FALSE	1	2.55	regulation of biological process;response to stimulus	cytoplasm;cytosol;membrane;nucleus	enzyme regulator activity;protein binding	Pf09027, Pf11555			EGF/EGFR Signaling Pathway;Signaling Pathways in Glioblastoma	2	0.008	3.046	6	2	1	2	462	1
9.59433	9.60103	9.66959	9.42878	9.33271	9.33472	9.2341	9.19229	9.21262	9.49725	9.69331	9.54361	+	2.42307	0.365056	O43760		SYNGR2	9144	Synaptogyrin-2 OS=Homo sapiens (Human) OX=9606 GN=SYNGR2 PE=1 SV=1	ENSG00000108639.7	Color2 [DarkGray]	1	4	FALSE	17	13.31	cell organization and biogenesis;transport	membrane	protein binding	Pf01284				0	0	13.977	13	5	5	5	224	1
10.6903	10.8371	10.7759	10.034	10.0481	10.0513	9.9952	10.0545	9.99195	10.3828	10.3629	10.3898	+	4.12109	0.364666	Q9UJC3	1.5	HOOK1	51361	Protein Hook homolog 1 OS=Homo sapiens (Human) OX=9606 GN=HOOK1 PE=1 SV=2	ENSG00000134709.10	Color2 [DarkGray]	1	4	FALSE	1	37.86	cell differentiation;cell organization and biogenesis;development;transport	cytoplasm;cytoskeleton;cytosol	protein binding	Pf04156, Pf05622				0	0	46.741	16	11	11	11	728	1
8.08852	8.04712	8.1153	8.05745	7.77215	7.94661	7.85549	7.70598	7.77413	8.07842	8.1179	8.23266	+	2.34534	0.364461	P58335		ANTXR2	118429	Anthrax toxin receptor 2 OS=Homo sapiens (Human) OX=9606 GN=ANTXR2 PE=1 SV=5	ENSG00000163297.16	Color2 [DarkGray]	1	4	FALSE	4	3.1	transport	cell surface;endoplasmic reticulum;extracellular;membrane	metal ion binding;protein binding;receptor activity	Pf00092, Pf05586, Pf05587, Pf13519	NOD-like receptor signaling pathway	Uptake and function of anthrax toxins		5	0.016	2.364	2	2	1	2	489	1
10.195	10.2627	10.1999	9.45018	9.38845	9.42375	9.74987	9.62297	9.68264	10.0176	10.0348	10.0959	+	2.94704	0.364296	P16455	1.1	MGMT	4255	Methylated-DNA--protein-cysteine methyltransferase OS=Homo sapiens (Human) OX=9606 GN=MGMT PE=1 SV=1		Color2 [DarkGray]	1	4	FALSE	10	37.35	cell differentiation;metabolic process;regulation of biological process;response to stimulus	membrane;nucleus	catalytic activity;DNA binding;metal ion binding	Pf01035, Pf02870		MGMT-mediated DNA damage reversal		3	0	37.162	26	6	10	6	207	1
12.2748	12.2408	12.2615	11.7107	11.6952	11.734	11.9518	11.9596	11.9652	12.3539	12.3032	12.3108	+	4.62782	0.363767	Q99747	6.5	NAPG	8774	Gamma-soluble NSF attachment protein OS=Homo sapiens (Human) OX=9606 GN=NAPG PE=1 SV=1	ENSG00000134265.12	Color2 [DarkGray]	1	4	FALSE	18	78.03	cell organization and biogenesis;regulation of biological process;transport	membrane;mitochondrion	protein binding	Pf14938		COPI-dependent Golgi-to-ER retrograde traffic;COPII (Coat Protein 2) Mediated Vesicle Transport;COPI-mediated anterograde transport;Intra-Golgi traffic;Retrograde transport at the Trans-Golgi-Network		14	0	73.683	46	14	21	14	312	1
9.74651	9.72161	9.76587	9.04303	9.01039	9.04494	8.87067	8.91289	9.02846	9.27543	9.34607	9.281	+	2.6466	0.363493	P30613		PKLR	5313	Pyruvate kinase PKLR OS=Homo sapiens (Human) OX=9606 GN=PKLR PE=1 SV=2	ENSG00000143627.17;ENSG00000262785.5	Color2 [DarkGray]	1	4	FALSE	1;CHR_HSCHR1_2_CTG31	43.74	metabolic process;response to stimulus	cytoplasm;cytosol	catalytic activity;metal ion binding;nucleotide binding	Pf00224, Pf02887	Biosynthesis of amino acids;Carbon metabolism;Glycolysis / Gluconeogenesis;Insulin signaling pathway;Maturity onset diabetes of the young;Metabolic pathways;Non-alcoholic fatty liver disease (NAFLD);Purine metabolism;Pyruvate metabolism;Type II diabetes mellitus	ChREBP activates metabolic gene expression;Glycolysis	Glycolysis and Gluconeogenesis	17	0	29.297	11	7	15	7	574	1
8.0268	8.14568	8.27798	7.2891	7.15076	7.20163	7.824	7.87098	7.85487	8.28031	8.15279	8.20701	+	3.11334	0.36342	Q13796		SHROOM2	357	Protein Shroom2 OS=Homo sapiens (Human) OX=9606 GN=SHROOM2 PE=1 SV=1	ENSG00000146950.12	Color2 [DarkGray]	1	4	FALSE	X	6.05	cell organization and biogenesis;cellular component movement;development;response to stimulus;transport	cytoplasm;cytoskeleton;membrane	protein binding;transporter activity	Pf00595, Pf08687, Pf08688	Tight junction			1	0	10.078	2	4	3	4	1616	1
11.9199	11.9371	11.9069	11.4232	11.4676	11.4805	11.5569	11.5018	11.5108	11.9119	11.9054	11.8413	+	3.67436	0.363076	Q9HAB8	3.7	PPCS	79717	Phosphopantothenate--cysteine ligase OS=Homo sapiens (Human) OX=9606 GN=PPCS PE=1 SV=2	ENSG00000127125.8	Color2 [DarkGray]	1	4	FALSE	1	55.81	metabolic process	cytosol	catalytic activity	Pf04127	Metabolic pathways;Pantothenate and CoA biosynthesis	Coenzyme A biosynthesis		7	0	56.119	29	11	17	11	311	1
10.3243	10.2646	10.3319	9.58815	9.51983	9.59917	9.44481	9.38888	9.34939	9.80993	9.77132	9.68965	+	2.89075	0.362608	O75845		SC5D;SC5DL	6309	Lathosterol oxidase OS=Homo sapiens (Human) OX=9606 GN=SC5D PE=1 SV=2	ENSG00000109929.9	Color2 [DarkGray]	1	4	FALSE	11	14.6	metabolic process;regulation of biological process	endoplasmic reticulum;membrane	catalytic activity;metal ion binding	Pf04116	Metabolic pathways;Steroid biosynthesis	Activation of gene expression by SREBF (SREBP);Cholesterol biosynthesis via desmosterol;Cholesterol biosynthesis via lathosterol	Cholesterol Biosynthesis	11	0	10.458	8	4	5	4	299	1
5.93074	6.15987	5.52982	5.7866	5.94486	5.75756	5.2817	4.7761	5.20163	5.47249	5.67525	5.19377	+	0.793198	0.360692	Q8IWF2		FOXRED2	80020	FAD-dependent oxidoreductase domain-containing protein 2 OS=Homo sapiens (Human) OX=9606 GN=FOXRED2 PE=1 SV=1	ENSG00000100350.14	Color2 [DarkGray]	1	4	FALSE	22	2.07	metabolic process	endoplasmic reticulum;organelle lumen	catalytic activity;nucleotide binding;protein binding	Pf01266, Pf01946, Pf03486, Pf07992, Pf13450, Pf13738				0	0.072	1.197	1	2	1	2	684	1
12.3053	12.2977	12.3296	11.6055	11.5682	11.5935	11.5737	11.5645	11.5519	11.9229	11.934	11.915	+	5.75391	0.360604	Q9UBC5	1.3	MYO1A	4640	Unconventional myosin-Ia OS=Homo sapiens (Human) OX=9606 GN=MYO1A PE=1 SV=1	ENSG00000166866.12	Color2 [DarkGray]	1	4	FALSE	12	111.48	cell organization and biogenesis	cytoplasm;cytoskeleton;membrane	catalytic activity;motor activity;nucleotide binding;protein binding	Pf00063, Pf00612, Pf06017				0	0	113.085	25	23	31	23	1043	1
8.64638	8.75255	8.78562	8.21237	8.2114	8.29829	8.1467	8.08693	8.10852	8.51017	8.55536	8.35799	+	2.35564	0.360456	P0CAP1		GCOM1;MYZAP;POLR2M	145781;100820829;81488	Myocardial zonula adherens protein OS=Homo sapiens (Human) OX=9606 GN=MYZAP PE=1 SV=1	ENSG00000263155.5;ENSG00000137878.16	Color2 [DarkGray]	1	4	FALSE	15	3.01	metabolic process;regulation of biological process;response to stimulus	cytoplasm;cytoskeleton;membrane	catalytic activity;motor activity;protein binding	Pf01576, Pf05622, Pf12128, Pf13166, Pf15328				0	0.005	3.412	3	2	1	2	466	1
9.37025	9.36676	9.35909	8.61912	8.58346	8.71012	9.05393	8.98613	9.00562	9.37829	9.35425	9.39296	+	4.00445	0.359943	O60229				Kalirin OS=Homo sapiens (Human) OX=9606 GN=KALRN PE=1 SV=3		Color2 [DarkGray]	1	4	FALSE		17.19								0	0	16.189	1	5	5	5	2986	1
6.49185	6.59842	6.45286	6.01346	6.10852	6.10852	5.60585	5.90207	5.81762	6.05094	6.12928	6.22304	+	1.62363	0.359237	Q9Y2I7		PIKFYVE	200576	1-phosphatidylinositol 3-phosphate 5-kinase OS=Homo sapiens (Human) OX=9606 GN=PIKFYVE PE=1 SV=3	ENSG00000115020.16	Color2 [DarkGray]	1	4	FALSE	2	2.64	metabolic process;regulation of biological process;response to stimulus;transport	cytosol;endosome;membrane	catalytic activity;metal ion binding;nucleotide binding;protein binding	Pf00118, Pf00610, Pf01363, Pf01504	Inositol phosphate metabolism;Phagosome;Phosphatidylinositol signaling system;Regulation of actin cytoskeleton	Synthesis of PIPs at the early endosome membrane;Synthesis of PIPs at the Golgi membrane;Synthesis of PIPs at the late endosome membrane		11	0.022	2.074	0	2	1	2	2098	1
9.78937	9.84659	9.84486	9.19451	9.10198	9.16717	9.30447	9.33494	9.36698	9.64476	9.69627	9.73995	+	3.39348	0.358197	Q5JS37		NHLRC3	387921	NHL repeat-containing protein 3 OS=Homo sapiens (Human) OX=9606 GN=NHLRC3 PE=2 SV=1	ENSG00000188811.13	Color2 [DarkGray]	1	4	FALSE	13	16.29	transport	extracellular;organelle lumen	protein binding	Pf01436		Neutrophil degranulation		3	0	16.769	11	5	5	5	347	1
8.25833	8.32912	8.34784	8.19131	8.15987	8.21965	7.72724	7.81378	7.84925	8.14211	8.15684	8.16591	+	3.20066	0.358197	Q96FS4		SIPA1	6494	Signal-induced proliferation-associated protein 1 OS=Homo sapiens (Human) OX=9606 GN=SIPA1 PE=1 SV=1	ENSG00000213445.9	Color2 [DarkGray]	1	4	FALSE	11	9.19	cell communication;cell organization and biogenesis;cell proliferation;regulation of biological process;response to stimulus	cytoplasm;cytosol;membrane;nucleus	catalytic activity;enzyme regulator activity;motor activity;protein binding	Pf00595, Pf01576, Pf02145, Pf03980, Pf09755, Pf12795, Pf13949	Leukocyte transendothelial migration;Rap1 signaling pathway	Rap1 signalling	MAPK Cascade	6	0	12.362	3	4	4	4	1042	1
6.32012	6.51096	6.66676	6.05961	6.05528	6.10434	6.03562	5.926	6.02015	6.35579	6.42459	6.27426	+	2.53012	0.357623	Q9Y3R5		DOPEY2	9980	Protein dopey-2 OS=Homo sapiens (Human) OX=9606 GN=DOP1B PE=1 SV=5	ENSG00000142197.12	Color2 [DarkGray]	1	4	FALSE	21	16.2	cell organization and biogenesis;development;transport	cytosol;endosome;membrane		Pf04118				0	0	12.008	3	5	4	5	2298	1
8.39232	8.41278	8.44253	8.65249	8.44997	8.52904	8.20653	8.24413	8.2503	8.60028	8.57251	8.59954	+	4.57466	0.357128	Q15796		SMAD2	4087	Mothers against decapentaplegic homolog 2 OS=Homo sapiens (Human) OX=9606 GN=SMAD2 PE=1 SV=1	ENSG00000175387.15	Color2 [DarkGray]	1	4	FALSE	18	15.32	cell organization and biogenesis;metabolic process;regulation of biological process;response to stimulus;transport	cytoplasm;cytosol;nucleus	DNA binding;metal ion binding;protein binding;RNA binding;signal transducer activity	Pf03165, Pf03166	Adherens junction;AGE-RAGE signaling pathway in diabetic complications;Cell cycle;Chagas disease (American trypanosomiasis);Colorectal cancer;Endocytosis;FoxO signaling pathway;Hippo signaling pathway;HTLV-I infection;Inflammatory bowel disease (IBD);Pancreatic cancer;Pathways in cancer;Proteoglycans in cancer;Signaling pathways regulating pluripotency of stem cells;TGF-beta signaling pathway	Downregulation of SMAD2/3:SMAD4 transcriptional activity;Downregulation of TGF-beta receptor signaling;Signaling by Activin;Signaling by NODAL;SMAD2/3 MH2 Domain Mutants in Cancer;SMAD2/3 Phosphorylation Motif Mutants in Cancer;SMAD2/SMAD3:SMAD4 heterotrimer regulates transcription;SMAD4 MH2 Domain Mutants in Cancer;TGFBR1 KD Mutants in Cancer;Transcriptional regulation of pluripotent stem cells;…	AGE/RAGE pathway;Canonical and Non-Canonical TGF-B signaling;Endoderm Differentiation;Extracellular vesicle-mediated signaling in recipient cells;Factors and pathways affecting insulin-like growth factor (IGF1)-Akt signaling;Hypothesized Pathways in Pathogenesis of Cardiovascular Disease;Mesodermal Commitment Pathway;TGF-B Signaling in Thyroid Cells for Epithelial-Mesenchymal Transition;TGF-beta …	55	0	14.988	10	5	5	5	467	1
9.53333	9.58045	9.5567	9.26842	9.26397	9.24031	9.05039	9.09671	9.1205	9.38046	9.44956	9.5074	+	2.97394	0.356605	Q9P0P8		C6orf203	51250	Mitochondrial transcription rescue factor 1 OS=Homo sapiens (Human) OX=9606 GN=MTRES1 PE=1 SV=1	ENSG00000130349.9	Color2 [DarkGray]	1	4	FALSE	6	3.23		mitochondrion						0	0.001	4.986	5	2	1	2	240	1
13.8052	13.7819	13.7734	12.8326	12.9088	12.894	13.2154	13.231	13.1963	13.6039	13.5771	13.5312	+	3.96033	0.356505	P12429	6.5	ANXA3	306	Annexin A3 OS=Homo sapiens (Human) OX=9606 GN=ANXA3 PE=1 SV=3	ENSG00000138772.12	Color2 [DarkGray]	1	4	FALSE	4	205.7	defense response;regulation of biological process;response to stimulus;transport	cytoplasm;cytosol;membrane	enzyme regulator activity;metal ion binding;protein binding	Pf00191			Prostaglandin Synthesis and Regulation	1	0	142.296	50	19	59	19	323	1
9.93605	9.98741	9.98042	9.42836	9.3981	9.51649	9.3672	9.37829	9.3516	9.74483	9.77791	9.64386	+	3.01405	0.356503	Q92743		HTRA1	5654	Serine protease HTRA1 OS=Homo sapiens (Human) OX=9606 GN=HTRA1 PE=1 SV=1	ENSG00000166033.11	Color2 [DarkGray]	1	4	FALSE	10	15.48	cell differentiation;cell organization and biogenesis;metabolic process;regulation of biological process	cytoplasm;cytosol;extracellular;membrane	catalytic activity;protein binding	Pf00050, Pf00089, Pf00219, Pf00595, Pf05579, Pf07648, Pf10459, Pf13180, Pf13365		Degradation of the extracellular matrix		2	0	19.539	8	4	4	4	480	1
9.17168	9.0864	9.20482	8.5588	8.44128	8.56872	8.78202	8.71459	8.7115	9.16541	9.10014	9.01123	+	2.67945	0.356224	Q12774	0.4	ARHGEF5	7984	Rho guanine nucleotide exchange factor 5 OS=Homo sapiens (Human) OX=9606 GN=ARHGEF5 PE=1 SV=3	ENSG00000050327.14	Color2 [DarkGray]	1	4	FALSE	7	23.32	cell organization and biogenesis;cellular component movement;regulation of biological process;response to stimulus	cytoplasm;cytosol;membrane;nucleus	nucleotide binding;protein binding	Pf00018, Pf00169, Pf00621, Pf07653, Pf14604, Pf15441		G alpha (12/13) signalling events;NRAGE signals death through JNK;Rho GTPase cycle;Signalling by NGF		11	0	24.177	5	8	7	8	1597	1
10.8816	10.831	10.8744	10.3477	10.391	10.3814	10.4226	10.4776	10.4398	10.7945	10.785	10.829	+	4.14786	0.356191	P41236	3.3	PPP1R2	5504	Protein phosphatase inhibitor 2 OS=Homo sapiens (Human) OX=9606 GN=PPP1R2 PE=1 SV=2	ENSG00000184203.7	Color2 [DarkGray]	1	4	FALSE	3	58.75	metabolic process;regulation of biological process	cytosol	enzyme regulator activity;protein binding	Pf04979				0	0	71.06	57	8	14	8	205	1
10.0104	9.99817	10.0017	10.0741	9.96203	10.0443	9.97441	9.90554	9.92422	10.2567	10.2798	10.3346	+	3.48596	0.355653	Q96GG9	1.4	DCUN1D1	54165	DCN1-like protein 1 OS=Homo sapiens (Human) OX=9606 GN=DCUN1D1 PE=1 SV=1	ENSG00000043093.13	Color2 [DarkGray]	1	4	FALSE	3	36.93	defense response;metabolic process;regulation of biological process;response to stimulus	cytosol;nucleus	catalytic activity;protein binding	Pf03556, Pf14555		Neddylation		3	0	34.544	24	6	9	6	259	1
9.34452	9.40386	9.40152	8.8857	8.6907	8.88081	9.06717	8.91229	8.95739	9.38608	9.28864	9.3289	+	2.56054	0.355588	P32929	0.7	CTH	1491	Cystathionine gamma-lyase OS=Homo sapiens (Human) OX=9606 GN=CTH PE=1 SV=3	ENSG00000116761.11	Color2 [DarkGray]	1	4	FALSE	1	10.89	cell organization and biogenesis;metabolic process;regulation of biological process;response to stimulus	cytoplasm;cytosol	catalytic activity;protein binding	Pf00155, Pf00266, Pf01041, Pf01053	Biosynthesis of amino acids;Cysteine and methionine metabolism;Glycine, serine and threonine metabolism;Metabolic pathways;Selenocompound metabolism	Cysteine formation from homocysteine;Degradation of cysteine and homocysteine;Metabolism of ingested SeMet, Sec, MeSec into H2Se	Amino Acid metabolism;Folate Metabolism;One carbon metabolism and related pathways;Selenium Micronutrient Network;Trans-sulfuration and one carbon metabolism;Trans-sulfuration pathway;Vitamin B12 Metabolism	19	0	5.887	6	3	4	3	405	1
5.65249	5.60881	5.36807	4.97728	5.31832	5.02237	4.90207	4.91169	4.91648	5.30012	5.07039	5.42626	+	1.56815	0.355512	O94941		UBOX5	22888	RING finger protein 37 OS=Homo sapiens (Human) OX=9606 GN=UBOX5 PE=1 SV=1	ENSG00000185019.16	Color2 [DarkGray]	1	4	FALSE	20	4.34	metabolic process	nucleus	catalytic activity;metal ion binding;protein binding	Pf00097, Pf04564, Pf14634	Ubiquitin mediated proteolysis	Antigen processing: Ubiquitination & Proteasome degradation		5	0.002	4.334	3	2	1	2	541	1
13.944	13.9229	13.9591	13.9129	13.9228	13.9283	13.6895	13.6799	13.6873	14.0337	14.0596	14.0286	+	5.41907	0.355077	Q1KMD3	5.7	HNRNPUL2	221092	Heterogeneous nuclear ribonucleoprotein U-like protein 2 OS=Homo sapiens (Human) OX=9606 GN=HNRNPUL2 PE=1 SV=1	ENSG00000214753.2	Color2 [DarkGray]	1	4	FALSE	11	308.85		membrane;nucleus	protein binding;RNA binding	Pf00622, Pf02037, Pf08433, Pf13671				0	0	304.151	44	34	84	34	747	1
8.70598	8.67913	8.59917	8.69905	8.4582	8.50144	8.2114	8.24222	8.23697	8.59694	8.50661	8.65141	+	2.91823	0.354786	Q96MY1		C20orf112;NOL4L	140688	Nucleolar protein 4-like OS=Homo sapiens (Human) OX=9606 GN=NOL4L PE=1 SV=2	ENSG00000197183.14	Color2 [DarkGray]	1	4	FALSE	20	23.91		cytosol	protein binding					0	0	34.246	11	5	7	5	436	1
10.648	10.6819	10.7435	10.5253	10.437	10.4999	10.2187	10.1862	10.2101	10.5385	10.5745	10.5658	+	4.77363	0.354588	Q6NUK4	0.3	REEP3	221035	Receptor expression-enhancing protein 3 OS=Homo sapiens (Human) OX=9606 GN=REEP3 PE=1 SV=1	ENSG00000165476.13	Color2 [DarkGray]	1	4	FALSE	10	33.68	cell division;cell organization and biogenesis	endoplasmic reticulum;membrane		Pf03134		GPCR downstream signalling;Olfactory Signaling Pathway		4	0	20.488	23	7	11	7	255	1
10.8651	10.8404	10.9586	10.4697	10.4135	10.4846	10.6251	10.7371	10.7137	10.9801	11.0574	11.1015	+	2.70524	0.354387	Q8N8N7	0.7	PTGR2	145482	Prostaglandin reductase 2 OS=Homo sapiens (Human) OX=9606 GN=PTGR2 PE=1 SV=1	ENSG00000140043.11	Color2 [DarkGray]	1	4	FALSE	14	41.19	metabolic process	cytoplasm	catalytic activity;metal ion binding	Pf00107		Synthesis of Prostaglandins (PG) and Thromboxanes (TX)		5	0	37.436	21	7	13	7	351	1
9.64674	9.68545	9.68036	9.24769	9.13571	9.07468	8.78234	8.82305	8.94398	9.12877	9.22762	9.25597	+	2.33405	0.354328	P98160	2.3	HSPG2	3339	Basement membrane-specific heparan sulfate proteoglycan core protein OS=Homo sapiens (Human) OX=9606 GN=HSPG2 PE=1 SV=4	ENSG00000142798.17	Color2 [DarkGray]	1	4	FALSE	1	21.66	cell differentiation;cell growth;cell organization and biogenesis;defense response;metabolic process;regulation of biological process;response to stimulus;transport	extracellular;membrane;organelle lumen	metal ion binding;protein binding	Pf00008, Pf00047, Pf00052, Pf00053, Pf00054, Pf00057, Pf02210, Pf07679, Pf07686, Pf12785, Pf13385, Pf13895, Pf13927	ECM-receptor interaction;Hepatitis B;Proteoglycans in cancer	A tetrasaccharide linker sequence is required for GAG synthesis;Amyloid fiber formation;Defective B3GALT6 causes EDSP2 and SEMDJL1;Defective B3GAT3 causes JDSSDHD;Defective B4GALT7 causes EDS, progeroid type;Defective EXT1 causes exostoses 1, TRPS2 and CHDS;Defective EXT2 causes exostoses 2;Degradation of the extracellular matrix;HS-GAG biosynthesis;HS-GAG degradation;Integrin cell surface intera…		32	0	28.952	3	9	8	9	4391	1
6.78921	7.07895	6.8716	6.58797	6.70044	6.72656	6.80735	6.85674	6.79442	7.00225	7.32373	7.19377	+	1.68604	0.353749	Q9UGJ0		PRKAG2	51422	5'-AMP-activated protein kinase subunit gamma-2 OS=Homo sapiens (Human) OX=9606 GN=PRKAG2 PE=1 SV=1	ENSG00000106617.13	Color2 [DarkGray]	1	4	FALSE	7	13.23	cell communication;metabolic process;regulation of biological process;response to stimulus;transport	cytosol	catalytic activity;enzyme regulator activity;nucleotide binding;protein binding	Pf00478, Pf00571	Adipocytokine signaling pathway;AMPK signaling pathway;Circadian rhythm;FoxO signaling pathway;Glucagon signaling pathway;Hypertrophic cardiomyopathy (HCM);Insulin resistance;Insulin signaling pathway;Longevity regulating pathway;Longevity regulating pathway - multiple species;Non-alcoholic fatty liver disease (NAFLD);Oxytocin signaling pathway	Activation of PPARGC1A (PGC-1alpha) by phosphorylation;AMPK inhibits chREBP transcriptional activation activity;Energy dependent regulation of mTOR by LKB1-AMPK;Import of palmitoyl-CoA into the mitochondrial matrix;Macroautophagy;Regulation of TP53 Activity through Phosphorylation;TP53 Regulates Metabolic Genes;Translocation of GLUT4 to the plasma membrane	AMP-activated Protein Kinase (AMPK) Signaling;Angiopoietin Like Protein 8 Regulatory Pathway;Ectoderm Differentiation;Energy Metabolism;Sterol Regulatory Element-Binding Proteins (SREBP) signalling;Target Of Rapamycin (TOR) Signaling	42	0	12.576	5	4	4	4	569	1
12.4079	12.4133	12.432	11.8467	11.8331	11.8616	11.9921	11.9586	11.9521	12.3055	12.3566	12.3018	+	4.08932	0.353737	Q9UDR5	2.3	AASS	10157	Alpha-aminoadipic semialdehyde synthase, mitochondrial OS=Homo sapiens (Human) OX=9606 GN=AASS PE=1 SV=1	ENSG00000008311.14	Color2 [DarkGray]	1	4	FALSE	7	144.8	cell organization and biogenesis;metabolic process	mitochondrion;organelle lumen	catalytic activity	Pf01262, Pf03435, Pf05222	Lysine degradation;Metabolic pathways	Lysine catabolism		6	0	143.046	39	32	45	32	926	1
6.56986	6.55459	6.74012	5.34341	5.46271	5.56682	6.54689	6.40769	6.59096	6.80219	6.97384	6.83036	+	2.00305	0.353614	O15488		GYG2	8908	Glycogenin-2 OS=Homo sapiens (Human) OX=9606 GN=GYG2 PE=1 SV=2	ENSG00000056998.19	Color2 [DarkGray]	1	4	FALSE	X	7.72	metabolic process	cytosol;organelle lumen	catalytic activity	Pf01501	Metabolic pathways;Starch and sucrose metabolism	Glycogen breakdown (glycogenolysis);Glycogen storage disease type 0 (liver GYS2);Glycogen storage disease type II (GAA);Glycogen storage disease type IV (GBE1);Glycogen synthesis;Lysosomal glycogen catabolism;Myoclonic epilepsy of Lafora	Glycogen Metabolism	17	0	11.318	6	3	2	3	501	1
14.863	14.8745	14.8585	13.9468	13.9457	13.9985	14.1918	14.1986	14.1927	14.5569	14.5459	14.5411	+	6.58123	0.353597	P09327	14.5	VIL1	7429	Villin-1 OS=Homo sapiens (Human) OX=9606 GN=VIL1 PE=1 SV=4	ENSG00000127831.10	Color2 [DarkGray]	1	4	FALSE	2	466.26	cell death;cell differentiation;cell organization and biogenesis;cellular component movement;regulation of biological process;response to stimulus;transport	cytoplasm;cytoskeleton;membrane	enzyme regulator activity;metal ion binding;protein binding	Pf00626, Pf02209			Regulation of Actin Cytoskeleton	1	0	361.457	51	38	130	38	827	1
8.30195	8.32418	8.42752	8.42122	8.22978	8.2724	8.08693	8.10957	8.09064	8.36632	8.52904	8.45245	+	2.75877	0.353555	Q9Y4F1		FARP1	10160	FERM, ARHGEF and pleckstrin domain-containing protein 1 OS=Homo sapiens (Human) OX=9606 GN=FARP1 PE=1 SV=1	ENSG00000152767.16	Color2 [DarkGray]	1	4	FALSE	13	14.98	cell organization and biogenesis;development;regulation of biological process	cytoplasm;cytoskeleton;cytosol;membrane	protein binding	Pf00169, Pf00373, Pf00621, Pf08736, Pf09379, Pf09380				0	0	21.307	6	5	4	5	1045	1
7.46842	7.41109	7.35843	7.10224	6.94953	7.07253	7.10119	7.14873	7.10643	7.37417	7.52356	7.51885	+	2.63352	0.35341	P48553		TRAPPC10	7109	Trafficking protein particle complex subunit 10 OS=Homo sapiens (Human) OX=9606 GN=TRAPPC10 PE=1 SV=2	ENSG00000160218.12	Color2 [DarkGray]	1	4	FALSE	21	2.36	cell organization and biogenesis;transport	cytosol;Golgi;membrane	protein binding;transporter activity	Pf11817, Pf12584		COPII (Coat Protein 2) Mediated Vesicle Transport;RAB GEFs exchange GTP for GDP on RABs		10	0.062	1.266	0	2	1	2	1259	1
5.95884	5.96809	6.13545	5.52042	5.20945	5.54226	5.83289	5.49185	5.60585	5.93546	6.05961	5.99548	+	1.53159	0.353322	Q14680		MELK	9833	Maternal embryonic leucine zipper kinase OS=Homo sapiens (Human) OX=9606 GN=MELK PE=1 SV=3	ENSG00000165304.7	Color2 [DarkGray]	1	4	FALSE	9	2.51	cell death;cell organization and biogenesis;cell proliferation;metabolic process;regulation of biological process;response to stimulus	cytoplasm;membrane;nucleus	catalytic activity;metal ion binding;nucleotide binding;protein binding	Pf00069, Pf02149, Pf06293, Pf07714, Pf14531				0	0.025	1.978	1	2	1	2	651	1
8.88203	8.88753	8.86511	8.06393	7.96174	8.03837	8.00282	8.06178	8.02292	8.43421	8.38629	8.32103	+	3.15949	0.351339	Q05513		PRKCZ	5590	Protein kinase C zeta type OS=Homo sapiens (Human) OX=9606 GN=PRKCZ PE=1 SV=4	ENSG00000067606.16	Color2 [DarkGray]	1	4	FALSE	1	10.18	cell growth;cell organization and biogenesis;cellular component movement;defense response;metabolic process;regulation of biological process;response to stimulus;transport	cytoplasm;cytosol;endosome;membrane;nucleus	catalytic activity;metal ion binding;nucleotide binding;protein binding	Pf00069, Pf00130, Pf00433, Pf00564, Pf07714, Pf14531	AGE-RAGE signaling pathway in diabetic complications;Chemokine signaling pathway;Endocytosis;Hippo signaling pathway;Insulin resistance;Insulin signaling pathway;Platelet activation;Rap1 signaling pathway;Sphingolipid signaling pathway;Tight junction;Type II diabetes mellitus	GPVI-mediated activation cascade;TGF-beta receptor signaling in EMT (epithelial to mesenchymal transition);VEGFR2 mediated cell proliferation	AGE/RAGE pathway;Allograft Rejection;Calcium Regulation in the Cardiac Cell;Chemokine signaling pathway;EGF/EGFR Signaling Pathway;G Protein Signaling Pathways;IL-1 signaling pathway;Insulin Signaling;Interleukin-1 Induced Activation of NF-kappa-B;MAPK Signaling Pathway;miRs in Muscle Cell Differentiation;Myometrial Relaxation and Contraction Pathways;Signaling Pathways in Glioblastoma;TNF alpha …	40	0	9.854	5	4	3	4	592	1
12.6237	12.6162	12.6749	12.2022	12.175	12.197	12.203	12.1883	12.1823	12.5146	12.5099	12.6023	+	3.47873	0.351064	Q96TA1	3.5	FAM129B	64855	Protein Niban 2 OS=Homo sapiens (Human) OX=9606 GN=NIBAN2 PE=1 SV=3	ENSG00000136830.11	Color2 [DarkGray]	1	4	FALSE	9	113.59	cell differentiation;cellular component movement;metabolic process;regulation of biological process;transport	cytoplasm;cytosol;membrane;nucleus	protein binding					0	0	99.683	24	20	35	20	746	1
10.9705	10.9522	11.06	10.7249	10.6143	10.7272	10.5424	10.5767	10.5818	10.8975	10.8636	10.9918	+	3.01747	0.350707	Q9NUY8	4.9	TBC1D23	55773	TBC1 domain family member 23 OS=Homo sapiens (Human) OX=9606 GN=TBC1D23 PE=1 SV=3	ENSG00000036054.12	Color2 [DarkGray]	1	4	FALSE	3	30.11	regulation of biological process	Golgi	protein binding	Pf00566, Pf00581				0	0	34.162	11	7	9	7	699	1
8.12412	8.20457	8.1814	7.69349	7.58797	7.6453	6.98413	7.04658	7.05637	7.44211	7.3156	7.38111	+	2.91076	0.350582	O95164		UBL3	5412	Ubiquitin-like protein 3 OS=Homo sapiens (Human) OX=9606 GN=UBL3 PE=1 SV=1	ENSG00000122042.9	Color2 [DarkGray]	1	4	FALSE	13	3.24		membrane	protein binding	Pf00240, Pf06838, Pf13881				0	0.009	2.931	13	2	1	2	117	1
10.9379	10.8983	10.9347	10.4507	10.3501	10.4346	10.3286	10.2907	10.3427	10.6345	10.6892	10.6898	+	3.89175	0.35052	Q9NSK0	0.5	KLC4	89953	Kinesin light chain 4 OS=Homo sapiens (Human) OX=9606 GN=KLC4 PE=1 SV=3	ENSG00000137171.14	Color2 [DarkGray]	1	4	FALSE	6	101.19		cytoplasm;cytoskeleton	catalytic activity;motor activity;protein binding	Pf00515, Pf09311, Pf13374, Pf13414, Pf13424, Pf13432, Pf14559	Salmonella infection	COPI-dependent Golgi-to-ER retrograde traffic;Kinesins;MHC class II antigen presentation;RHO GTPases activate KTN1		16	0	100.384	38	22	29	22	619	1
8.5672	8.60214	8.61471	7.44045	7.14466	7.40599	8.31515	8.15583	8.20457	8.59021	8.58797	8.54882	+	2.69396	0.350483	Q3SY56		SP6	80320	Transcription factor Sp6 OS=Homo sapiens (Human) OX=9606 GN=SP6 PE=2 SV=1	ENSG00000189120.4	Color2 [DarkGray]	1	4	FALSE	17	8.7	metabolic process;regulation of biological process	cytosol;nucleus	DNA binding;metal ion binding	Pf00096, Pf13465				0	0	10.151	3	2	2	2	376	1
9.63644	9.64674	9.69314	10.002	9.96953	9.96203	9.79863	9.80413	9.74231	10.1504	10.1544	10.0901	+	3.58647	0.349953	Q13445	0.7	TMED1	11018	Transmembrane emp24 domain-containing protein 1 OS=Homo sapiens (Human) OX=9606 GN=TMED1 PE=1 SV=1	ENSG00000099203.6	Color2 [DarkGray]	1	4	FALSE	19	22.28	cell communication;regulation of biological process;response to stimulus;transport	endoplasmic reticulum;Golgi;membrane	protein binding	Pf01105				0	0	13.243	20	5	7	5	227	1
12.5715	12.5898	12.6219	12.3785	12.3202	12.3408	12.3674	12.3423	12.3507	12.7082	12.6841	12.7176	+	5.02613	0.349815	Q14573	6.5	ITPR3	3710	Inositol 1,4,5-trisphosphate receptor type 3 OS=Homo sapiens (Human) OX=9606 GN=ITPR3 PE=1 SV=2	ENSG00000096433.10	Color2 [DarkGray]	1	4	FALSE	6	154.67	cell organization and biogenesis;cellular homeostasis;regulation of biological process;response to stimulus;transport	cytoplasm;endoplasmic reticulum;membrane;nucleus	metal ion binding;protein binding;receptor activity;signal transducer activity;transporter activity	Pf00520, Pf01027, Pf01365, Pf02815, Pf03772, Pf08454, Pf08709	Aldosterone synthesis and secretion;Alzheimer's disease;Apoptosis;Calcium signaling pathway;cGMP-PKG signaling pathway;Cholinergic synapse;Circadian entrainment;Dopaminergic synapse;Estrogen signaling pathway;Gap junction;Gastric acid secretion;Glucagon signaling pathway;Glutamatergic synapse;GnRH signaling pathway;Inflammatory mediator regulation of TRP channels;Insulin secretion;Long-term depre…	Antigen activates B Cell Receptor (BCR) leading to generation of second messengers;Ca2 pathway;CLEC7A (Dectin-1) induces NFAT activation;DAG and IP3 signaling;Effects of PIP2 hydrolysis;Elevation of cytosolic Ca2 levels;FCERI mediated Ca mobilization;Gastrin-CREB signalling pathway via PKC and MAPK;Glucagon-like Peptide-1 (GLP1) regulates insulin secretion;Ion homeostasis;PLC beta mediated events…	Alzheimers Disease;Calcium Regulation in the Cardiac Cell;GPR40 PATHWAY;MFAP5-mediated ovarian cancer cell motility and invasiveness;Myometrial Relaxation and Contraction Pathways	79	0	165.798	16	39	45	39	2671	1
8.17792	8.2427	8.23362	7.89542	7.89603	7.98982	7.7866	8.02237	7.99266	8.36807	8.25974	8.22207	+	1.81353	0.349422	Q16773		CCBL1;KYAT1	883	Kynurenine--oxoglutarate transaminase 1 OS=Homo sapiens (Human) OX=9606 GN=KYAT1 PE=1 SV=1	ENSG00000171097.13	Color2 [DarkGray]	1	4	FALSE	9	7.49	metabolic process	cytoplasm;cytosol	catalytic activity;protein binding	Pf00155, Pf01041, Pf01053, Pf01212	Chemical carcinogenesis;Metabolic pathways;Selenocompound metabolism;Tryptophan metabolism	Amino acid synthesis and interconversion (transamination);Phenylalanine and tyrosine catabolism;Tryptophan catabolism		10	0	9.002	5	3	3	3	422	1
9.20016	9.15583	9.18239	8.87344	8.82241	8.91409	8.24745	8.24698	8.28586	8.67807	8.58946	8.56033	+	3.12283	0.349191	Q9NYJ1		COA4	51287	Cytochrome c oxidase assembly factor 4 homolog, mitochondrial OS=Homo sapiens (Human) OX=9606 GN=COA4 PE=1 SV=2	ENSG00000181924.6	Color2 [DarkGray]	1	4	FALSE	11	23.2	cell organization and biogenesis	mitochondrion		Pf06747		Metabolism of proteins;Mitochondrial protein import		2	0	17.611	36	5	7	5	87	1
6.41109	6.76288	6.51885	6.16189	6.05961	5.96347	5.74953	5.72247	5.7252	6.05961	5.97957	6.20555	+	2.1962	0.349178	P50616		TOB1	10140	Protein Tob1 OS=Homo sapiens (Human) OX=9606 GN=TOB1 PE=1 SV=1	ENSG00000141232.4	Color2 [DarkGray]	1	4	FALSE	17	2.97	regulation of biological process;response to stimulus;transport	cytoplasm;nucleus	protein binding	Pf07742	RNA degradation		Bone Morphogenic Protein (BMP) Signalling and Regulation;Exercise-induced Circadian Regulation	3	0.003	3.814	5	2	1	2	345	1
10.1249	10.1763	10.2271	9.88829	9.78937	9.85425	9.74601	9.71733	9.72758	10.0664	10.1067	10.0653	+	4.583	0.349137	P40855		PEX19	5824	Peroxisomal biogenesis factor 19 OS=Homo sapiens (Human) OX=9606 GN=PEX19 PE=1 SV=1	ENSG00000162735.18	Color2 [DarkGray]	1	4	FALSE	1	28.31	cell organization and biogenesis;metabolic process;regulation of biological process;transport	cytoplasm;cytosol;membrane;nucleus	protein binding	Pf04614	Peroxisome	ABC transporters in lipid homeostasis		4	0	24.602	25	6	7	6	299	1
10.418	10.448	10.423	9.82496	9.83289	9.87529	9.55842	9.5467	9.60214	9.9211	9.87544	9.95667	+	3.56542	0.348647	O95721		SNAP29	9342	Synaptosomal-associated protein 29 OS=Homo sapiens (Human) OX=9606 GN=SNAP29 PE=1 SV=1	ENSG00000099940.11	Color2 [DarkGray]	1	4	FALSE	22	25.97	cell organization and biogenesis;metabolic process;transport	cytoplasm;cytosol;Golgi;membrane;vacuole	protein binding	Pf00835, Pf05739	SNARE interactions in vesicular transport	Intra-Golgi traffic;Neutrophil degranulation		8	0	31.597	19	7	8	7	258	1
4.21723	4.34341	4.16189	4.79701	4.37851	4.20163	4.12928	4.2854	4.37851	4.50462	4.69488	4.63807	+	1.7127	0.348126	O15015				Zinc finger protein 646 OS=Homo sapiens (Human) OX=9606 GN=ZNF646 PE=1 SV=2		Color2 [DarkGray]	1	4	FALSE		5.27								0	0	5.562	1	3	2	3	1832	1
7.31379	7.41954	7.69279	7.59991	7.47897	7.55766	6.77742	6.71149	6.87529	7.05311	7.12928	7.22593	+	2.13841	0.348041	Q5T3F8	2.3	TMEM63B	55362	CSC1-like protein 2 OS=Homo sapiens (Human) OX=9606 GN=TMEM63B PE=1 SV=1	ENSG00000137216.18	Color2 [DarkGray]	1	4	FALSE	6	2.56	transport	cytoskeleton;membrane	transporter activity	Pf02714, Pf13967, Pf14703				0	0.016	2.339	1	2	1	2	832	1
11.7036	11.7303	11.7728	11.3114	11.243	11.2747	11.2344	11.2071	11.2178	11.5452	11.5665	11.5917	+	4.61952	0.347993	Q15811	2.2	ITSN1	6453	Intersectin-1 OS=Homo sapiens (Human) OX=9606 GN=ITSN1 PE=1 SV=3	ENSG00000205726.14	Color2 [DarkGray]	1	4	FALSE	21	65.61	cell organization and biogenesis;cellular component movement;metabolic process;regulation of biological process;response to stimulus;transport	cytosol;membrane	catalytic activity;enzyme regulator activity;metal ion binding;nucleotide binding;protein binding;structural molecule activity	Pf00018, Pf00168, Pf00169, Pf00621, Pf02050, Pf02463, Pf02841, Pf03938, Pf04111, Pf04502, Pf05557, Pf05667, Pf06818, Pf07653, Pf07946, Pf09726, Pf10174, Pf11559, Pf11600, Pf12128, Pf12718, Pf12763, Pf13868, Pf13904, Pf14523, Pf14604, Pf14915, Pf14943, Pf15346		Cargo recognition for clathrin-mediated endocytosis;EPHB-mediated forward signaling;G alpha (12/13) signalling events;NRAGE signals death through JNK;Rho GTPase cycle;Signalling by NGF		19	0	67.704	10	15	18	15	1721	1
9.65159	9.68405	9.64133	9.28563	9.32643	9.33561	9.24198	9.23314	9.23266	9.60807	9.61213	9.53041	+	3.69304	0.347608	Q9BXS9		SLC26A6	65010	Solute carrier family 26 member 6 OS=Homo sapiens (Human) OX=9606 GN=SLC26A6 PE=1 SV=1	ENSG00000225697.12	Color2 [DarkGray]	1	4	FALSE	3	17.42	cellular homeostasis;regulation of biological process;response to stimulus;transport	endoplasmic reticulum;membrane	protein binding;transporter activity	Pf00916, Pf01740, Pf13792	Mineral absorption	Multifunctional anion exchangers		5	0	23.016	7	4	5	4	759	1
6.8936	7.08534	7.00787	6.73471	6.83542	6.72792	6.57592	6.53916	6.57137	7.01903	6.87529	6.83416	+	2.4293	0.347343	Q16651		PRSS8	5652	Prostasin OS=Homo sapiens (Human) OX=9606 GN=PRSS8 PE=1 SV=1	ENSG00000052344.15	Color2 [DarkGray]	1	4	FALSE	16	4.16	cell death;metabolic process;regulation of biological process	extracellular;membrane	catalytic activity;protein binding	Pf00089, Pf09342		Formation of the cornified envelope		3	0.034	1.755	2	2	2	2	343	1
11.863	11.8346	11.8891	11.32	11.2905	11.331	11.6178	11.5534	11.5584	11.9188	11.9436	11.9093	+	3.94525	0.347334	O75223	1.3	GGCT	79017	Gamma-glutamylcyclotransferase OS=Homo sapiens (Human) OX=9606 GN=GGCT PE=1 SV=1	ENSG00000006625.17	Color2 [DarkGray]	1	4	FALSE	7	61.81	cell organization and biogenesis;metabolic process	cytosol	catalytic activity;protein binding	Pf06094, Pf13772	Glutathione metabolism	Glutathione synthesis and recycling		6	0	62.309	47	10	18	10	188	1
8.57327	8.48623	8.55113	8.7303	8.57781	8.72144	8.14313	8.12153	8.1375	8.5074	8.49466	8.44211	+	4.10646	0.347334	Q96JC1	0.2	VPS39	23339	Vam6/Vps39-like protein OS=Homo sapiens (Human) OX=9606 GN=VPS39 PE=1 SV=2	ENSG00000166887.15	Color2 [DarkGray]	1	4	FALSE	15	14.13	cell organization and biogenesis;metabolic process;transport	cytoplasm;endosome;membrane;vacuole	protein binding	Pf00780, Pf10366, Pf10367				0	0	21.88	8	6	5	6	886	1
8.74079	8.76122	8.72656	8.33316	8.16742	8.2384	8.20604	8.26585	8.26725	8.53877	8.64205	8.59954	+	3.1829	0.347074	Q63HQ0		AP1AR	55435	AP-1 complex-associated regulatory protein OS=Homo sapiens (Human) OX=9606 GN=AP1AR PE=1 SV=1	ENSG00000138660.11	Color2 [DarkGray]	1	4	FALSE	4	6.81	regulation of biological process;transport	cytosol;endosome;Golgi	protein binding					0	0.001	4.884	3	2	2	2	302	1
4.40599	4.05311	4.56682	4.16993	3.97269	3.96347	5.25927	5.18982	5.45615	5.7761	5.35403	5.81506	+	0.967736	0.34665	Q9BX63				Fanconi anemia group J protein OS=Homo sapiens (Human) OX=9606 GN=BRIP1 PE=1 SV=2		Color2 [DarkGray]	1	4	FALSE		5.38								0	0	7.519	1	2	1	2	1249	1
9.73454	9.70252	9.71046	8.87928	8.95681	9.02153	8.56872	8.63045	8.64494	8.99294	8.98157	8.90929	+	3.22875	0.346565	Q96I45		TMEM141	85014	Transmembrane protein 141 OS=Homo sapiens (Human) OX=9606 GN=TMEM141 PE=1 SV=1	ENSG00000244187.7	Color2 [DarkGray]	1	4	FALSE	9	2.56	cell organization and biogenesis;cellular component movement	membrane		Pf15110				0	0.027	1.909	7	2	1	2	108	1
8.5263	8.77446	8.64097	7.74819	7.71149	7.72451	8.1809	7.99887	8.16842	8.28771	8.64674	8.45286	+	1.35779	0.346371	O75167	1.1	PHACTR2	9749	Phosphatase and actin regulator 2 OS=Homo sapiens (Human) OX=9606 GN=PHACTR2 PE=1 SV=2	ENSG00000112419.14	Color2 [DarkGray]	1	4	FALSE	6	8	regulation of biological process;transport	membrane	enzyme regulator activity;protein binding	Pf02755		Platelet degranulation		4	0	10.513	6	4	3	4	634	1
6.64241	6.62498	6.69627	6.70736	6.46597	6.48864	6.07253	6.10224	6.32193	6.53916	6.45121	6.54381	+	1.83039	0.345825	Q69YU5		C12orf73	728568	Uncharacterized protein C12orf73 OS=Homo sapiens (Human) OX=9606 GN=C12orf73 PE=3 SV=2	ENSG00000204954.9	Color2 [DarkGray]	1	4	FALSE	12	2.23		extracellular		Pf14990				0	0.037	1.696	10	2	1	2	71	1
11.7766	11.7973	11.7786	11.2855	11.2786	11.3276	10.9343	10.9151	10.9603	11.3138	11.2971	11.2349	+	3.64476	0.345369	P98082	0.8	DAB2	1601	Disabled homolog 2 OS=Homo sapiens (Human) OX=9606 GN=DAB2 PE=1 SV=3	ENSG00000153071.14	Color2 [DarkGray]	1	4	FALSE	5	46.8	cell death;cell differentiation;cell organization and biogenesis;cell proliferation;development;regulation of biological process;response to stimulus;transport	cytoplasm;cytosol;membrane	protein binding;receptor activity	Pf00640	Endocytosis	Cargo recognition for clathrin-mediated endocytosis;Formation of annular gap junctions	Endoderm Differentiation;TGF-beta Signaling Pathway	11	0	56.648	17	12	14	12	770	1
7.06824	7.04985	6.99435	6.82782	6.7252	6.8009	6.49506	6.93192	6.72792	7.06178	7.15482	6.97384	+	1.18798	0.34518	Q9Y6K1		DNMT3A	1788	DNA (cytosine-5)-methyltransferase 3A OS=Homo sapiens (Human) OX=9606 GN=DNMT3A PE=1 SV=4	ENSG00000119772.16	Color2 [DarkGray]	1	4	FALSE	2	6.6	cell death;cell differentiation;cell organization and biogenesis;metabolic process;regulation of biological process;response to stimulus	chromosome;cytoplasm;nucleus	catalytic activity;DNA binding;metal ion binding;protein binding	Pf00145, Pf00855	Cysteine and methionine metabolism;Metabolic pathways;MicroRNAs in cancer	DNA methylation;PRC2 methylates histones and DNA;RMTs methylate histone arginines	Hematopoietic Stem Cell Gene Regulation by GABP alpha/beta Complex;One Carbon Metabolism;One carbon metabolism and related pathways;Trans-sulfuration and one carbon metabolism	14	0	6.235	2	3	2	3	912	1
9.26421	9.27636	9.3226	8.8645	8.84455	8.97039	8.75288	8.75955	8.80864	9.23864	9.09355	9.0232	+	2.19733	0.344771	A6NCS6		C2orf72	257407	Uncharacterized protein C2orf72 OS=Homo sapiens (Human) OX=9606 GN=C2orf72 PE=1 SV=2	ENSG00000204128.5	Color2 [DarkGray]	1	4	FALSE	2	22.03				Pf15443				0	0	30.462	24	6	6	6	295	1
6.50938	6.54071	6.52982	6.3147	6.10852	6.14975	6	5.926	6.08321	6.1127	6.33985	6.59096	+	1.11512	0.344766	Q13905		RAPGEF1	2889	Rap guanine nucleotide exchange factor 1 OS=Homo sapiens (Human) OX=9606 GN=RAPGEF1 PE=1 SV=3	ENSG00000107263.18	Color2 [DarkGray]	1	4	FALSE	9	2.28	regulation of biological process;response to stimulus	cytoplasm;cytosol;endosome;membrane	protein binding	Pf00617, Pf00618	Focal adhesion;Insulin signaling pathway;Neurotrophin signaling pathway;Rap1 signaling pathway;Renal cell carcinoma	Downstream signal transduction;Frs2-mediated activation;MET activates RAP1 and RAC1;Regulation of signaling by CBL	Angiopoietin Like Protein 8 Regulatory Pathway;B Cell Receptor Signaling Pathway;Focal Adhesion;IL-3 Signaling Pathway;Insulin Signaling;Integrin-mediated Cell Adhesion;Interferon type I signaling pathways;Signaling of Hepatocyte Growth Factor Receptor;VEGFA-VEGFR2 Signaling Pathway	31	0.043	1.578	1	2	1	2	1077	1
7.01681	6.95303	6.96463	6.35579	6.46271	6.45615	6.67807	6.66107	6.73742	6.94953	7.02901	7.13134	+	2.40872	0.344445	P51692		STAT5B	6777	Signal transducer and activator of transcription 5B OS=Homo sapiens (Human) OX=9606 GN=STAT5B PE=1 SV=2	ENSG00000173757.9	Color2 [DarkGray]	1	4	FALSE	17	6.93	cell differentiation;cellular component movement;metabolic process;regulation of biological process;response to stimulus;transport	cytoplasm;cytosol;nucleus	catalytic activity;DNA binding;protein binding;signal transducer activity	Pf00017, Pf01017, Pf02864, Pf02865	Acute myeloid leukemia;AGE-RAGE signaling pathway in diabetic complications;Chemokine signaling pathway;Chronic myeloid leukemia;ErbB signaling pathway;Hepatitis B;HTLV-I infection;Jak-STAT signaling pathway;Measles;Pathways in cancer;Prolactin signaling pathway;Th1 and Th2 cell differentiation;Viral carcinogenesis	Downstream signal transduction;Growth hormone receptor signaling;Interleukin-15 signaling;Interleukin-3, 5 and GM-CSF signaling;Interleukin-7 signaling;Prolactin receptor signaling;Signaling by cytosolic FGFR1 fusion mutants;Signaling by Leptin;Signaling by SCF-KIT	Adipogenesis;AGE/RAGE pathway;Brain-Derived Neurotrophic Factor (BDNF) signaling pathway;Chemokine signaling pathway;EGF/EGFR Signaling Pathway;Endochondral Ossification;EPO Receptor Signaling;IL-2 Signaling Pathway;IL-3 Signaling Pathway;IL-4 Signaling Pathway;IL-5 Signaling Pathway;IL-7 Signaling Pathway;IL-9 Signaling Pathway;Kit receptor signaling pathway;Leptin signaling pathway;Oncostatin M…	53	0	7.204	3	4	3	4	787	1
8.63336	8.67807	8.67313	8.16038	7.99379	8.09908	7.82528	7.74886	7.91229	8.21286	8.1127	8.19229	+	2.44102	0.343808	Q13480	0.8	GAB1	2549	GRB2-associated-binding protein 1 OS=Homo sapiens (Human) OX=9606 GN=GAB1 PE=1 SV=2	ENSG00000109458.8	Color2 [DarkGray]	1	4	FALSE	4	12.42	cell organization and biogenesis;cell proliferation;cellular component movement;metabolic process;regulation of biological process;response to stimulus	cytosol	catalytic activity;protein binding	Pf00169, Pf14593, Pf15409, Pf15413	Bacterial invasion of epithelial cells;EGFR tyrosine kinase inhibitor resistance;ErbB signaling pathway;Neurotrophin signaling pathway;Phospholipase D signaling pathway;Proteoglycans in cancer;Ras signaling pathway;Renal cell carcinoma	Constitutive Signaling by Aberrant PI3K in Cancer;Constitutive Signaling by EGFRvIII;Constitutive Signaling by Ligand-Responsive EGFR Cancer Variants;GAB1 signalosome;MET activates PI3K/AKT signaling;MET activates PTPN11;MET activates RAP1 and RAC1;MET receptor recycling;PI3K Cascade;PI-3K cascade:FGFR1;PI-3K cascade:FGFR2;PI-3K cascade:FGFR3;PI-3K cascade:FGFR4;PI3K events in ERBB2 signaling;PI5…	Alpha 6 Beta 4 signaling pathway;B Cell Receptor Signaling Pathway;BDNF-TrkB Signaling;EGF/EGFR Signaling Pathway;ErbB Signaling Pathway;ESC Pluripotency Pathways;IL-6 signaling pathway;Insulin Signaling;Signaling of Hepatocyte Growth Factor Receptor;Signaling Pathways in Glioblastoma;VEGFA-VEGFR2 Signaling Pathway	74	0	15.819	6	4	3	4	694	1
10.3254	10.2555	10.3034	9.39874	9.33673	9.45286	9.76885	9.77495	9.70373	10.0564	10.0963	10.1261	+	3.45491	0.34374	P08134	0.4	RHOC	389	Rho-related GTP-binding protein RhoC OS=Homo sapiens (Human) OX=9606 GN=RHOC PE=1 SV=1	ENSG00000155366.16	Color2 [DarkGray]	1	4	FALSE	1	63.42	cell organization and biogenesis;cellular component movement;regulation of biological process;response to stimulus	cytosol;membrane;nucleus	catalytic activity;nucleotide binding;protein binding;signal transducer activity	Pf00025, Pf00071, Pf08477		G alpha (12/13) signalling events;Rho GTPase cycle;RHO GTPases activate CIT;RHO GTPases Activate Formins;RHO GTPases activate PKNs;RHO GTPases Activate Rhotekin and Rhophilins;RHO GTPases Activate ROCKs;Sema4D induced cell migration and growth-cone collapse	Spinal Cord Injury;VEGFA-VEGFR2 Signaling Pathway	19	0	59.833	41	9	20	9	193	1
12.5416	12.5335	12.5472	11.8368	11.8403	11.8605	11.9522	11.9752	11.9441	12.3187	12.2913	12.2924	+	4.9236	0.343639	Q9H444	2	CHMP4B	128866	Charged multivesicular body protein 4b OS=Homo sapiens (Human) OX=9606 GN=CHMP4B PE=1 SV=1	ENSG00000101421.3	Color2 [DarkGray]	1	4	FALSE	20	90.17	cell communication;cell organization and biogenesis;metabolic process;regulation of biological process;response to stimulus;transport	cytoplasm;cytosol;endosome;membrane;nucleus	protein binding	Pf03357	Endocytosis	Budding and maturation of HIV virion;Endosomal Sorting Complex Required For Transport (ESCRT);Macroautophagy		12	0	83.513	46	12	26	12	224	1
7.4446	7.40599	7.40344	6.69209	6.64674	6.72656	6.63517	6.66249	6.36982	6.86419	6.89845	6.93546	+	1.64062	0.343539	Q07837		SLC3A1	6519	Neutral and basic amino acid transport protein rBAT OS=Homo sapiens (Human) OX=9606 GN=SLC3A1 PE=1 SV=2	ENSG00000138079.13	Color2 [DarkGray]	1	4	FALSE	2	2.6	metabolic process;transport	membrane	catalytic activity;protein binding;transporter activity	Pf00128	Protein digestion and absorption	Amino acid transport across the plasma membrane;Defective SLC3A1 causes cystinuria (CSNU)		9	0.018	2.247	1	2	1	2	685	1
13.052	13.0404	13.0396	12.5207	12.56	12.5745	12.301	12.3023	12.2777	12.6982	12.6072	12.6059	+	3.39107	0.343409	Q12864	3.8	CDH17	1015	Cadherin-17 OS=Homo sapiens (Human) OX=9606 GN=CDH17 PE=2 SV=3	ENSG00000079112.9	Color2 [DarkGray]	1	4	FALSE	8	149.84	cell differentiation;cell organization and biogenesis;regulation of biological process;response to stimulus;transport	cell surface;membrane;nucleus	metal ion binding;protein binding;transporter activity	Pf00028		Adherens junctions interactions		4	0	134.533	23	17	42	17	832	1
13.4795	13.4674	13.4361	13.6127	13.7005	13.6389	13.5552	13.5472	13.5513	13.9256	13.8916	13.8666	+	4.42256	0.343382	P21796	5	VDAC1	7416	Voltage-dependent anion-selective channel protein 1 OS=Homo sapiens (Human) OX=9606 GN=VDAC1 PE=1 SV=2	ENSG00000213585.10	Color2 [DarkGray]	1	4	FALSE	5	387.74	cell communication;cell death;cell differentiation;defense response;metabolic process;regulation of biological process;response to stimulus;transport	membrane;mitochondrion;nucleus	protein binding;transporter activity	Pf01459	Calcium signaling pathway;cGMP-PKG signaling pathway;HTLV-I infection;Huntington's disease;Influenza A;NOD-like receptor signaling pathway;Parkinson's disease	Mitochondrial calcium ion transport;Mitochondrial protein import;Pink/Parkin Mediated Mitophagy;Ub-specific processing proteases		16	0	230.085	76	19	93	19	283	1
9.97025	9.95463	10.0384	9.27915	9.27333	9.36194	9.68755	9.64746	9.616	10.0133	10.0074	9.95928	+	3.66378	0.343014	Q3ZCW2		LGALSL	29094	Galectin-related protein OS=Homo sapiens (Human) OX=9606 GN=LGALSL PE=1 SV=2	ENSG00000119862.12	Color2 [DarkGray]	1	4	FALSE	2	19.46			protein binding	Pf00337				0	0	23.72	29	5	5	5	172	1
10.8536	10.8734	10.8893	10.4099	10.3648	10.3951	10.3874	10.4471	10.4337	10.7546	10.7648	10.7768	+	4.23784	0.342708	Q9NRV9	0.2	HEBP1	50865	Heme-binding protein 1 OS=Homo sapiens (Human) OX=9606 GN=HEBP1 PE=1 SV=1	ENSG00000013583.8	Color2 [DarkGray]	1	4	FALSE	12	69.07	regulation of biological process;response to stimulus	cytoplasm;extracellular		Pf04832		Formyl peptide receptors bind formyl peptides and many other ligands;G alpha (i) signalling events		8	0	64.012	49	9	18	9	189	1
8.10538	8.072	8.04002	8.78202	8.8205	8.73809	8.07307	8.15735	8.14057	8.32148	8.55344	8.52395	+	1.94267	0.342626	P62834		RAP1A	5906	Ras-related protein Rap-1A OS=Homo sapiens (Human) OX=9606 GN=RAP1A PE=1 SV=1	ENSG00000116473.14	Color2 [DarkGray]	1	4	FALSE	1	78.5	cell organization and biogenesis;cellular homeostasis;regulation of biological process;response to stimulus;transport	cytoplasm;cytosol;endosome;membrane	catalytic activity;nucleotide binding;protein binding;transporter activity	Pf00009, Pf00071, Pf08477	cAMP signaling pathway;Chemokine signaling pathway;Focal adhesion;Leukocyte transendothelial migration;Long-term potentiation;MAPK signaling pathway;Neurotrophin signaling pathway;Pancreatic secretion;Platelet activation;Rap1 signaling pathway;Ras signaling pathway;Renal cell carcinoma	ARMS-mediated activation;Frs2-mediated activation;Glucagon-like Peptide-1 (GLP1) regulates insulin secretion;GRB2:SOS provides linkage to MAPK signaling for Integrins;Interleukin-20 family signaling;MAP2K and MAPK activation;MET activates RAP1 and RAC1;Neutrophil degranulation;p130Cas linkage to MAPK signaling for integrins;Paradoxical activation of RAF signaling by kinase inactive BRAF;Rap1 sign…	Brain-Derived Neurotrophic Factor (BDNF) signaling pathway;Chemokine signaling pathway;Common Pathways Underlying Drug Addiction;EGF/EGFR Signaling Pathway;Focal Adhesion;Human Thyroid Stimulating Hormone (TSH) signaling pathway;Integrated Breast Cancer Pathway;Integrin-mediated Cell Adhesion;Interferon type I signaling pathways;MAPK Signaling Pathway;Serotonin Receptor 4/6/7 and NR3C Signaling;S…	67	0	59.47	54	10	24	10	184	1
10.6451	10.6557	10.6013	10.2772	10.2172	10.2766	10.4039	10.4202	10.4227	10.7867	10.722	10.7645	+	4.17428	0.34212	Q9UIC8	4.1	LCMT1	51451	Leucine carboxyl methyltransferase 1 OS=Homo sapiens (Human) OX=9606 GN=LCMT1 PE=1 SV=2	ENSG00000205629.11	Color2 [DarkGray]	1	4	FALSE	16	24.44	metabolic process;regulation of biological process	cytosol	catalytic activity;protein binding	Pf04072		Cyclin A/B1/B2 associated events during G2/M transition		5	0	19.506	15	6	7	6	334	1
5.72792	6.04221	5.96347	6.10852	5.98641	5.84549	5.71149	5.87529	5.87036	6.17792	6.2384	6.06609	+	2.00939	0.341755	Q9NXA8		SIRT5	23408	NAD-dependent protein deacylase sirtuin-5, mitochondrial OS=Homo sapiens (Human) OX=9606 GN=SIRT5 PE=1 SV=2	ENSG00000124523.15	Color2 [DarkGray]	1	4	FALSE	6	5.31	cell organization and biogenesis;metabolic process;regulation of biological process;response to stimulus	cytoplasm;cytosol;mitochondrion;nucleus;organelle lumen	catalytic activity;metal ion binding;nucleotide binding	Pf02146, Pf02233		Transcriptional activation of mitochondrial biogenesis	NAD biosynthetic pathways;NAD metabolism	5	0	5.36	8	3	2	3	310	1
9.89391	9.82909	9.88096	9.57516	9.66053	9.57894	9.4816	9.38414	9.4227	9.71768	9.77627	9.81954	+	2.94912	0.341685	Q15907	1.3	RAB11B	9230	Ras-related protein Rab-11B OS=Homo sapiens (Human) OX=9606 GN=RAB11B PE=1 SV=4	ENSG00000185236.11	Color2 [DarkGray]	1	4	FALSE	19	119.22	metabolic process;regulation of biological process;response to stimulus;transport	cytoplasm;cytosol;endosome;membrane;mitochondrion	catalytic activity;nucleotide binding;protein binding	Pf00025, Pf00071, Pf01926, Pf08477, Pf13401	AMPK signaling pathway;Endocytosis;Vasopressin-regulated water reabsorption	RAB geranylgeranylation;TBC/RABGAPs	Focal Adhesion-PI3K-Akt-mTOR-signaling pathway	11	0	85.854	63	14	36	14	218	1
5.62644	5.44956	5.8505	5.27426	5.19771	4.75489	4.99095	5.47897	5.30743	5.51096	5.71425	5.57592	+	1.03398	0.341256	P14316		IRF2	3660	Interferon regulatory factor 2 OS=Homo sapiens (Human) OX=9606 GN=IRF2 PE=1 SV=2	ENSG00000168310.10	Color2 [DarkGray]	1	4	FALSE	4	2.81	cell proliferation;coagulation;defense response;metabolic process;regulation of biological process;response to stimulus	cytosol;nucleus	catalytic activity;DNA binding;protein binding	Pf00605, Pf01126		Factors involved in megakaryocyte development and platelet production;Interferon alpha/beta signaling;Interferon gamma signaling;TRAF6 mediated IRF7 activation	Apoptosis;Type II interferon signaling (IFNG)	12	0.008	3.015	2	2	1	2	349	1
10.2698	10.2642	10.2642	10.032	9.97842	10.0204	9.62425	9.64979	9.73775	10.0492	10.0204	9.96521	+	2.89104	0.341001	Q9P206		KIAA1522	57648	Uncharacterized protein KIAA1522 OS=Homo sapiens (Human) OX=9606 GN=KIAA1522 PE=1 SV=2	ENSG00000162522.10	Color2 [DarkGray]	1	4	FALSE	1	39.75	cell differentiation							0	0	50.355	13	11	11	11	1035	1
11.0788	11.0891	11.0966	10.9319	10.8278	10.8969	10.8281	10.8529	10.8174	11.1876	11.1427	11.1908	+	4.26775	0.340884	Q96SQ9	1.1	CYP2S1	29785	Cytochrome P450 2S1 OS=Homo sapiens (Human) OX=9606 GN=CYP2S1 PE=1 SV=2	ENSG00000167600.13	Color2 [DarkGray]	1	4	FALSE	19	49.85	metabolic process	endoplasmic reticulum;membrane	catalytic activity;metal ion binding;protein binding	Pf00067	Metabolic pathways;Metabolism of xenobiotics by cytochrome P450;Retinol metabolism	CYP2E1 reactions;Miscellaneous substrates	Metapathway biotransformation;Oxidation by Cytochrome P450	12	0	57.846	17	8	14	8	504	1
13.7053	13.7229	13.7732	13.0752	13.0459	13.0815	13.0951	13.084	13.0783	13.425	13.4426	13.4117	+	5.31351	0.340656	P14410	7.6	SI	6476	Sucrase-isomaltase, intestinal OS=Homo sapiens (Human) OX=9606 GN=SI PE=1 SV=6	ENSG00000090402.7	Color2 [DarkGray]	1	4	FALSE	3	296.32	metabolic process	Golgi;membrane	catalytic activity	Pf00088, Pf01055, Pf13802	Carbohydrate digestion and absorption;Galactose metabolism;Metabolic pathways;Starch and sucrose metabolism	Digestion of dietary carbohydrate;Intestinal saccharidase deficiencies		11	0	276.338	26	42	77	42	1827	1
7.69349	7.57743	7.63008	7.22689	7.18388	7.39232	7.14568	7.16088	7.28355	7.53216	7.5744	7.50541	+	2.67991	0.340624	O94788		ALDH1A2	8854	Retinal dehydrogenase 2 OS=Homo sapiens (Human) OX=9606 GN=ALDH1A2 PE=1 SV=3	ENSG00000128918.14	Color2 [DarkGray]	1	4	FALSE	15	28.53	cell differentiation;metabolic process;regulation of biological process;response to stimulus	cytoplasm;cytosol	catalytic activity	Pf00171, Pf05893	Metabolic pathways;Retinol metabolism	RA biosynthesis pathway	Tryptophan metabolism;Vitamin A and Carotenoid Metabolism	8	0	13.13	5	5	9	5	518	1
9.09908	9.09619	9.17817	8.35094	8.08852	8.26632	8.54342	8.5932	8.61802	8.89754	9.01262	8.86511	+	2.61823	0.340213	Q5T0W9	0.2	FAM83B	222584	Protein FAM83B OS=Homo sapiens (Human) OX=9606 GN=FAM83B PE=1 SV=1	ENSG00000168143.8	Color2 [DarkGray]	1	4	FALSE	6	12	cell proliferation;regulation of biological process;response to stimulus	cytoplasm;membrane	catalytic activity;protein binding	Pf07894, Pf13091				0	0	13.072	4	5	4	5	1011	1
14.2722	14.28	14.2737	13.5538	13.6095	13.6088	13.8458	13.8255	13.8391	14.1933	14.1775	14.1592	+	5.10317	0.339904	P09211	12.5	GSTP1	2950	Glutathione S-transferase P OS=Homo sapiens (Human) OX=9606 GN=GSTP1 PE=1 SV=2	ENSG00000084207.15	Color2 [DarkGray]	1	4	FALSE	11	541.39	cell communication;cell proliferation;metabolic process;regulation of biological process;response to stimulus;transport	cytoplasm;cytosol;extracellular;membrane;mitochondrion;nucleus;organelle lumen	antioxidant activity;catalytic activity;enzyme regulator activity;protein binding	Pf00043, Pf02798, Pf14497	Chemical carcinogenesis;Drug metabolism - cytochrome P450;Glutathione metabolism;Metabolism of xenobiotics by cytochrome P450;Pathways in cancer;Platinum drug resistance;Prostate cancer	Detoxification of Reactive Oxygen Species;Glutathione conjugation;Neutrophil degranulation	Arachidonate Epoxygenase / Epoxide Hydrolase;Exercise-induced Circadian Regulation;Metapathway biotransformation;NRF2 pathway;Photodynamic therapy-induced NFE2L2 (NRF2) survival signaling	22	0	204.715	64	13	118	13	210	1
5.31832	6.29094	5.53294	5.50144	5.81762	5.71149	4.2555	4	3.79701	4.36457	4.38543	4.32193	+	1.19245	0.339806	O43164		PJA2	9867	E3 ubiquitin-protein ligase Praja-2 OS=Homo sapiens (Human) OX=9606 GN=PJA2 PE=1 SV=4	ENSG00000198961.9	Color2 [DarkGray]	1	4	FALSE	5	3.44	metabolic process;regulation of biological process;response to stimulus	cytoplasm;cytoskeleton;endoplasmic reticulum;Golgi;membrane	catalytic activity;metal ion binding;protein binding	Pf00097, Pf12678, Pf12861, Pf13639, Pf13920, Pf13923, Pf14634		Antigen processing: Ubiquitination & Proteasome degradation		4	0.005	3.382	2	2	1	2	708	1
6.40088	6.36807	6.58045	6.03782	6.05745	6.03122	5.80478	5.67243	5.7252	6.2211	6.11686	5.88264	+	1.46851	0.339404	P04626		ERBB2	2064	Receptor tyrosine-protein kinase erbB-2 OS=Homo sapiens (Human) OX=9606 GN=ERBB2 PE=1 SV=1	ENSG00000141736.13	Color2 [DarkGray]	1	4	FALSE	17	13.36	cell differentiation;cell organization and biogenesis;cell proliferation;cellular component movement;metabolic process;regulation of biological process;response to stimulus	cytoplasm;cytosol;membrane;nucleus	catalytic activity;nucleotide binding;protein binding;receptor activity;signal transducer activity	Pf00069, Pf00757, Pf01030, Pf07714, Pf14843	Adherens junction;Bladder cancer;Breast cancer;Calcium signaling pathway;Central carbon metabolism in cancer;EGFR tyrosine kinase inhibitor resistance;Endocrine resistance;Endometrial cancer;ErbB signaling pathway;Focal adhesion;HIF-1 signaling pathway;MicroRNAs in cancer;Non-small cell lung cancer;Pancreatic cancer;Pathways in cancer;Platinum drug resistance;Prostate cancer;Proteoglycans in canc…	Constitutive Signaling by Aberrant PI3K in Cancer;Downregulation of ERBB2:ERBB3 signaling;ERBB2 Activates PTK6 Signaling;ERBB2 Regulates Cell Motility;GRB2 events in ERBB2 signaling;GRB7 events in ERBB2 signaling;Interleukin-20 family signaling;PI3K events in ERBB2 signaling;PI5P, PP2A and IER3 Regulate PI3K/AKT Signaling;PLCG1 events in ERBB2 signaling;RAF/MAP kinase cascade;Sema4D induced cell …	Association Between Physico-Chemical Features and Toxicity Associated Pathways;Bladder Cancer;DNA Damage Response (only ATM dependent);EGF/EGFR Signaling Pathway;ErbB Signaling Pathway;Extracellular vesicle-mediated signaling in recipient cells;Focal Adhesion;Leptin signaling pathway;Pathways Affected in Adenoid Cystic Carcinoma;Prolactin Signaling Pathway;Rac1/Pak1/p38/MMP-2 pathway;Signaling Pa…	69	0	16.46	2	4	4	4	1255	1
5.53605	5.72792	5.49185	6.11478	5.9472	6.05961	5.82528	5.8802	5.85549	6.2114	6.0268	6.33985	+	1.67202	0.339029	Q9HB20		PLEKHA3	65977	Pleckstrin homology domain-containing family A member 3 OS=Homo sapiens (Human) OX=9606 GN=PLEKHA3 PE=1 SV=2	ENSG00000116095.10	Color2 [DarkGray]	1	4	FALSE	2	4.68	metabolic process	Golgi;membrane		Pf00169, Pf15413		Synthesis of PIPs at the plasma membrane		5	0.01	2.718	6	3	2	3	300	1
6.35755	6.21723	6.37678	6.58195	6.51254	6.49665	6.02237	6.01346	5.93074	6.34518	6.4446	6.1918	+	1.89017	0.338339	Q96HD1		CRELD1	78987	Protein disulfide isomerase CRELD1 OS=Homo sapiens (Human) OX=9606 GN=CRELD1 PE=1 SV=3	ENSG00000163703.17	Color2 [DarkGray]	1	4	FALSE	3	3		membrane	metal ion binding	Pf07645, Pf11938				0	0.004	3.537	4	2	1	2	420	1
14.9118	14.9024	14.8994	14.4216	14.4474	14.4564	14.5967	14.5844	14.5807	14.9373	14.925	14.9131	+	5.62513	0.337856	P09525	36.3	ANXA4	307	Annexin A4 OS=Homo sapiens (Human) OX=9606 GN=ANXA4 PE=1 SV=4		Color2 [DarkGray]	1	4	FALSE	2	635.4	cell differentiation;regulation of biological process;response to stimulus	cell surface;cytoplasm;membrane;nucleus	enzyme regulator activity;metal ion binding;protein binding	Pf00191			Prostaglandin Synthesis and Regulation	1	0	282.639	77	29	182	29	319	1
5.21335	5.65249	5.38888	5.38888	5.56377	5.39232	5.24031	5.33628	5.51728	5.6893	5.77083	5.64674	+	1.71686	0.337664	Q9NQ89		C12orf4	57102	Protein C12orf4 OS=Homo sapiens (Human) OX=9606 GN=C12orf4 PE=1 SV=1	ENSG00000047621.11	Color2 [DarkGray]	1	4	FALSE	12	2.5	regulation of biological process	cytoplasm		Pf10154				0	0.01	2.795	1	2	1	2	552	1
11.8246	11.8018	11.8431	11.3327	11.3251	11.3557	11.4495	11.4645	11.4212	11.8065	11.785	11.756	+	4.19455	0.337433	P61960	3.7	UFM1	51569	Ubiquitin-fold modifier 1 OS=Homo sapiens (Human) OX=9606 GN=UFM1 PE=1 SV=1	ENSG00000120686.11	Color2 [DarkGray]	1	4	FALSE	13	36.88	metabolic process;regulation of biological process;response to stimulus	cytoplasm;endoplasmic reticulum;nucleus	protein binding	Pf03671				0	0	30.081	59	4	11	4	85	1
8.19081	8.46189	8.31107	7.92005	7.80478	7.82591	8.25644	8.23218	8.23649	8.48341	8.63008	8.62388	+	2.65014	0.33742	Q9NP73	1.2	ALG13	79868	Putative bifunctional UDP-N-acetylglucosamine transferase and deubiquitinase ALG13 OS=Homo sapiens (Human) OX=9606 GN=ALG13 PE=1 SV=2	ENSG00000101901.11	Color2 [DarkGray]	1	4	FALSE	X	8.29	metabolic process	endoplasmic reticulum;membrane	catalytic activity;protein binding;RNA binding	Pf02338, Pf04101	Metabolic pathways;N-Glycan biosynthesis	Biosynthesis of the N-glycan precursor (dolichol lipid-linked oligosaccharide, LLO) and transfer to a nascent protein;Defective ALG14 causes congenital myasthenic syndrome (ALG14-CMS)		10	0	10.151	3	3	2	3	1137	1
7.6851	7.6837	7.68299	7.30287	7.24317	7.3156	6.82018	6.66249	6.88142	7.03452	7.17193	7.16692	+	1.87958	0.336426	O43741		LOC101060511;PRKAB2	5565	5'-AMP-activated protein kinase subunit beta-2 OS=Homo sapiens (Human) OX=9606 GN=PRKAB2 PE=1 SV=1	ENSG00000131791.7	Color2 [DarkGray]	1	4	FALSE	1	4.73	cell communication;metabolic process;regulation of biological process;response to stimulus;transport	cytosol	catalytic activity;protein binding	Pf02922, Pf04739	Adipocytokine signaling pathway;AMPK signaling pathway;Circadian rhythm;FoxO signaling pathway;Glucagon signaling pathway;Hypertrophic cardiomyopathy (HCM);Insulin resistance;Insulin signaling pathway;Longevity regulating pathway;Longevity regulating pathway - multiple species;Non-alcoholic fatty liver disease (NAFLD);Oxytocin signaling pathway	Activation of PPARGC1A (PGC-1alpha) by phosphorylation;AMPK inhibits chREBP transcriptional activation activity;Energy dependent regulation of mTOR by LKB1-AMPK;Import of palmitoyl-CoA into the mitochondrial matrix;Macroautophagy;Regulation of TP53 Activity through Phosphorylation;TP53 Regulates Metabolic Genes;Translocation of GLUT4 to the plasma membrane	AMP-activated Protein Kinase (AMPK) Signaling;Angiopoietin Like Protein 8 Regulatory Pathway;Energy Metabolism;Sterol Regulatory Element-Binding Proteins (SREBP) signalling;Target Of Rapamycin (TOR) Signaling	41	0.001	4.433	7	2	1	2	272	1
9.10931	9.10329	9.08028	8.62059	8.6664	8.64494	8.56834	8.35667	8.62425	8.90147	8.8173	8.83952	+	1.77187	0.336345	P09668		CTSH	1512	Pro-cathepsin H OS=Homo sapiens (Human) OX=9606 GN=CTSH PE=1 SV=4	ENSG00000103811.15	Color2 [DarkGray]	1	4	FALSE	15	11.19	cell death;metabolic process;regulation of biological process;response to stimulus;transport	cytosol;extracellular;organelle lumen;vacuole	catalytic activity;enzyme regulator activity;protein binding;receptor activity;signal transducer activity	Pf00112, Pf08246	Apoptosis;Lysosome	MHC class II antigen presentation;Neutrophil degranulation;Surfactant metabolism		9	0	11.568	6	3	3	3	335	1
8.30606	8.26068	8.31741	8.28123	8.14975	8.24555	8.45984	8.37895	8.40386	8.73234	8.84078	8.67807	+	2.48539	0.336179	Q9NXC5		MIOS	54468	GATOR complex protein MIOS OS=Homo sapiens (Human) OX=9606 GN=MIOS PE=1 SV=2	ENSG00000164654.15	Color2 [DarkGray]	1	4	FALSE	7	16.64	cell communication;regulation of biological process;response to stimulus	membrane;vacuole	protein binding		mTOR signaling pathway			1	0	12.961	6	4	4	4	875	1
9.22159	9.25006	9.27076	8.77577	8.83162	8.88295	8.88081	8.79993	8.84078	9.18611	9.17318	9.16967	+	3.82882	0.335817	O15020	0.6	SPTBN2	6712	Spectrin beta chain, non-erythrocytic 2 OS=Homo sapiens (Human) OX=9606 GN=SPTBN2 PE=1 SV=3	ENSG00000173898.11	Color2 [DarkGray]	1	4	FALSE	11	78.24	cell organization and biogenesis;cellular component movement;metabolic process;regulation of biological process;response to stimulus;transport	cytoplasm;cytoskeleton;cytosol;membrane	protein binding;structural molecule activity	Pf00169, Pf00307, Pf00435, Pf11971, Pf12128, Pf15410		COPI-mediated anterograde transport;Interaction between L1 and Ankyrins;Interleukin-20 family signaling;MHC class II antigen presentation;NCAM signaling for neurite out-growth;RAF/MAP kinase cascade		23	0	59.467	5	13	22	13	2390	1
11.8792	11.8848	11.9044	10.9975	11.0217	11.0447	11.1846	11.1891	11.1779	11.4876	11.5442	11.5269	+	4.40619	0.335735	P13796	2	LCP1	3936	Plastin-2 OS=Homo sapiens (Human) OX=9606 GN=LCP1 PE=1 SV=6	ENSG00000136167.13	Color2 [DarkGray]	1	4	FALSE	13	109.21	cell organization and biogenesis;cellular component movement;regulation of biological process;response to stimulus	cytoplasm;cytoskeleton;cytosol;membrane	metal ion binding;protein binding	Pf00036, Pf00307, Pf13405, Pf13499		Gene and protein expression by JAK-STAT signaling after Interleukin-12 stimulation;Interleukin-12 family signaling		5	0	117.924	33	17	30	17	627	1
4.70598	4.94953	5.0917	4.23266	3.80735	3.97269	4.37156	4.58496	4.40599	4.88264	5.10014	4.38543	+	0.688421	0.335232	P08842		STS	412	Steryl-sulfatase OS=Homo sapiens (Human) OX=9606 GN=STS PE=1 SV=2	ENSG00000101846.6	Color2 [DarkGray]	1	4	FALSE	X	4.55	metabolic process	endoplasmic reticulum;endosome;Golgi;membrane;organelle lumen;vacuole	catalytic activity;metal ion binding	Pf00884, Pf01663, Pf14707	Steroid hormone biosynthesis	Glycosphingolipid metabolism;The activation of arylsulfatases	Estrogen metabolism	10	0.005	3.39	2	3	2	3	583	1
13.1533	13.1415	13.1675	12.8951	12.8715	12.8964	12.8375	12.8074	12.8436	13.15	13.1647	13.1793	+	4.74143	0.335182	P48444	6.5	ARCN1	372	Coatomer subunit delta OS=Homo sapiens (Human) OX=9606 GN=ARCN1 PE=1 SV=1	ENSG00000095139.13	Color2 [DarkGray]	1	4	FALSE	11	190.41	response to stimulus;transport	cytoplasm;cytosol;endoplasmic reticulum;Golgi;membrane	RNA binding	Pf00928		COPI-dependent Golgi-to-ER retrograde traffic;COPI-mediated anterograde transport	miR-517 relationship with ARCN1 and USP1	12	0	153.78	56	28	58	28	511	1
11.0812	11.0302	11.0408	10.4996	10.4922	10.5255	10.6183	10.5603	10.6249	10.9504	10.9267	10.9307	+	3.98105	0.334767	O75356	0.9	ENTPD5	957	Ectonucleoside triphosphate diphosphohydrolase 5 OS=Homo sapiens (Human) OX=9606 GN=ENTPD5 PE=1 SV=1	ENSG00000187097.12	Color2 [DarkGray]	1	4	FALSE	14	25.96	cell proliferation;metabolic process;regulation of biological process	endoplasmic reticulum;extracellular	catalytic activity;protein binding	Pf01150	Purine metabolism;Pyrimidine metabolism	Phosphate bond hydrolysis by NTPDase proteins		6	0	24.564	22	9	10	9	428	1
8.72007	8.75255	8.74517	8.34518	8.35005	8.38974	8.43754	8.40344	8.39318	8.70217	8.75221	8.78202	+	3.61814	0.334081	Q53LP3		SOWAHC	65124	Ankyrin repeat domain-containing protein SOWAHC OS=Homo sapiens (Human) OX=9606 GN=SOWAHC PE=1 SV=1	ENSG00000198142.4	Color2 [DarkGray]	1	4	FALSE	2	18.57			protein binding	Pf00023, Pf12796, Pf13606, Pf13637, Pf13857				0	0	21.507	13	7	6	7	525	1
8.24698	8.16189	8.28123	7.98755	7.8505	7.89966	8.18488	8.25974	8.17842	8.49985	8.47411	8.64854	+	2.28042	0.333153	Q70IA6	1.4	MOB2	81532	MOB kinase activator 2 OS=Homo sapiens (Human) OX=9606 GN=MOB2 PE=1 SV=1		Color2 [DarkGray]	1	4	FALSE	11	6.38	cell organization and biogenesis;regulation of biological process	cytoplasm;cytosol;nucleus	metal ion binding;protein binding	Pf03637				0	0	6.974	5	2	2	2	237	1
5.99774	6.29829	6.25361	5.47249	5.53605	5.42291	5.88264	5.9472	5.80478	6.61176	6.09381	5.92837	+	0.726456	0.33311	P04049		RAF1	5894	RAF proto-oncogene serine/threonine-protein kinase OS=Homo sapiens (Human) OX=9606 GN=RAF1 PE=1 SV=1	ENSG00000132155.11	Color2 [DarkGray]	1	4	FALSE	3	16.44	cell death;cell differentiation;cell organization and biogenesis;cell proliferation;cellular homeostasis;development;metabolic process;regulation of biological process;response to stimulus;transport	cytoplasm;cytosol;Golgi;membrane;mitochondrion;nucleus	catalytic activity;metal ion binding;nucleotide binding;protein binding;signal transducer activity	Pf00069, Pf00130, Pf02196, Pf07714, Pf14531	Acute myeloid leukemia;Alcoholism;Apoptosis;Axon guidance;B cell receptor signaling pathway;Bladder cancer;Breast cancer;cAMP signaling pathway;Central carbon metabolism in cancer;cGMP-PKG signaling pathway;Chemokine signaling pathway;Choline metabolism in cancer;Chronic myeloid leukemia;Colorectal cancer;EGFR tyrosine kinase inhibitor resistance;Endocrine resistance;Endometrial cancer;ErbB signa…	CD209 (DC-SIGN) signaling;CREB phosphorylation through the activation of Ras;GP1b-IX-V activation signalling;Interleukin-20 family signaling;MAP2K and MAPK activation;Negative feedback regulation of MAPK pathway;Paradoxical activation of RAF signaling by kinase inactive BRAF;RAF activation;Rap1 signalling;Signaling by BRAF and RAF fusions;Signaling by high-kinase activity BRAF mutants;Signaling b…	4-hydroxytamoxifen, Dexamethasone, and Retinoic Acids Regulation of p27 Expression;AGE/RAGE pathway;Angiopoietin Like Protein 8 Regulatory Pathway;Aryl Hydrocarbon Receptor;Association Between Physico-Chemical Features and Toxicity Associated Pathways;B Cell Receptor Signaling Pathway;Brain-Derived Neurotrophic Factor (BDNF) signaling pathway;Cardiac Hypertrophic Response;Chemokine signaling path…	147	0	15.736	6	5	5	5	648	1
9.2529	9.28887	9.28425	8.74079	8.61434	8.69209	8.03672	7.97499	8.03452	8.29967	8.29508	8.4508	+	2.42549	0.333103	Q92870	0.4	APBB2	323	Amyloid-beta A4 precursor protein-binding family B member 2 OS=Homo sapiens (Human) OX=9606 GN=APBB2 PE=1 SV=3	ENSG00000163697.16	Color2 [DarkGray]	1	4	FALSE	4	7.55	cell organization and biogenesis;cellular component movement;regulation of biological process;response to stimulus	cytoplasm;membrane;nucleus	protein binding	Pf00397, Pf00640, Pf08416				0	0	8.258	4	3	2	3	758	1
8.7139	8.51057	8.54303	8.26913	8.37461	8.21091	8.14568	8.03232	8.06124	8.51175	8.42375	8.30195	+	2.05508	0.332739	Q92504		SLC39A7	7922	Zinc transporter SLC39A7 OS=Homo sapiens (Human) OX=9606 GN=SLC39A7 PE=1 SV=2	ENSG00000227402.11;ENSG00000112473.17;ENSG00000206288.13;ENSG00000226614.11;ENSG00000224399.11;ENSG00000229802.11	Color2 [DarkGray]	1	4	FALSE	6;CHR_HSCHR6_MHC_COX_CTG1;CHR_HSCHR6_MHC_DBB_CTG1;CHR_HSCHR6_MHC_MANN_CTG1;CHR_HSCHR6_MHC_MCF_CTG1;CHR_HSCHR6_MHC_QBL_CTG1	13.92	cellular homeostasis;transport	endoplasmic reticulum;Golgi;membrane	protein binding;transporter activity	Pf02535		Zinc influx into cells by the SLC39 gene family	NRF2 pathway;Zinc homeostasis	8	0	9.416	3	2	4	2	469	1
6.1639	6.35755	6.21917	5.97499	5.70598	5.88996	6.24031	6.15178	6.45615	6.46761	6.87036	6.50779	+	0.994732	0.332508	Q9GZM8	1.3	NDEL1	81565	Nuclear distribution protein nudE-like 1 OS=Homo sapiens (Human) OX=9606 GN=NDEL1 PE=1 SV=1	ENSG00000166579.15	Color2 [DarkGray]	1	4	FALSE	17	12.48	cell differentiation;cell growth;cell organization and biogenesis;cell proliferation;cellular component movement;development;metabolic process;regulation of biological process;response to stimulus;transport	chromosome;cytoplasm;cytoskeleton;cytosol	catalytic activity;protein binding	Pf04880, Pf09731		Amplification of signal from unattached kinetochores via a MAD2 inhibitory signal;Resolution of Sister Chromatid Cohesion;RHO GTPases Activate Formins;Separation of Sister Chromatids		16	0	14.859	10	4	3	4	345	1
7.21529	7.27705	7.4187	6.76288	6.55612	6.79442	6.98982	6.71287	6.6907	7.15583	7.12412	7.11061	+	1.57271	0.332393	Q7Z6B0		CCDC91	55297	Coiled-coil domain-containing protein 91 OS=Homo sapiens (Human) OX=9606 GN=CCDC91 PE=1 SV=2	ENSG00000123106.10	Color2 [DarkGray]	1	4	FALSE	12	11.42	transport	cytosol;Golgi;membrane	protein binding					0	0	6.853	7	5	4	5	441	1
8.58195	8.5763	8.61213	7.79701	7.86728	7.99435	8.25172	8.17642	8.07521	8.4814	8.47127	8.54689	+	2.38194	0.332068	Q12999		TSPAN31	6302	Tetraspanin-31 OS=Homo sapiens (Human) OX=9606 GN=TSPAN31 PE=2 SV=1	ENSG00000135452.9	Color2 [DarkGray]	1	4	FALSE	12	2.26	regulation of biological process;response to stimulus	membrane		Pf00335				0	0.011	2.691	7	3	2	3	210	1
5.85549	5.99548	5.60881	5.97728	5.98641	5.74685	6.32912	6.54689	6.51412	6.80864	6.90448	6.67243	+	1.59314	0.331804	Q9NXR1		NDE1	54820	Nuclear distribution protein nudE homolog 1 OS=Homo sapiens (Human) OX=9606 GN=NDE1 PE=1 SV=3	ENSG00000072864.14;ENSG00000275911.3	Color2 [DarkGray]	1	4	FALSE	16;CHR_HSCHR16_1_CTG1	19.58	cell division;cell organization and biogenesis;cell proliferation;cellular component movement;metabolic process;regulation of biological process;transport	chromosome;cytoplasm;cytosol;membrane	protein binding;transporter activity	Pf00769, Pf01496, Pf04111, Pf04156, Pf04880, Pf05557, Pf05622, Pf09726, Pf12128, Pf13851, Pf13949				0	0	21.244	18	6	5	6	335	1
9.37938	9.39639	9.45779	9.71545	9.75672	9.74937	9.05772	9.32103	9.16792	9.51846	9.52748	9.49605	+	1.90271	0.331774	Q9BWF3	1.1	RBM4	5936	RNA-binding protein 4 OS=Homo sapiens (Human) OX=9606 GN=RBM4 PE=1 SV=1	ENSG00000173933.19	Color2 [DarkGray]	1	4	FALSE	11	108.56	cell differentiation;metabolic process;regulation of biological process;response to stimulus	cytoplasm;cytosol;nucleus	metal ion binding;protein binding;RNA binding	Pf00076, Pf00098, Pf13893, Pf14259		BMAL1:CLOCK,NPAS2 activates circadian gene expression		2	0	101.172	44	17	33	17	364	1
6.79051	6.65105	6.73335	6.50938	6.48704	6.45286	6.02015	6.15381	6.37678	6.61029	6.46923	6.46434	+	1.35156	0.331045	Q96S21		RAB40C	57799	Ras-related protein Rab-40C OS=Homo sapiens (Human) OX=9606 GN=RAB40C PE=1 SV=1	ENSG00000197562.9	Color2 [DarkGray]	1	4	FALSE	16	2.46	cell organization and biogenesis;metabolic process;regulation of biological process;response to stimulus;transport	endosome;membrane	catalytic activity;nucleotide binding	Pf00071, Pf07525, Pf08477		RAB geranylgeranylation		3	0.013	2.516	3	2	1	2	281	1
12.1634	12.181	12.168	11.6095	11.5463	11.6201	11.6238	11.5893	11.6145	11.9503	11.9368	11.9309	+	5.01391	0.330123	Q13153	2.5	PAK1	5058	Serine/threonine-protein kinase PAK 1 OS=Homo sapiens (Human) OX=9606 GN=PAK1 PE=1 SV=2	ENSG00000149269.9	Color2 [DarkGray]	1	4	FALSE	11	110.12	cell death;cell organization and biogenesis;metabolic process;regulation of biological process;response to stimulus;transport	cytoplasm;cytosol;membrane	catalytic activity;nucleotide binding;protein binding	Pf00069, Pf00786, Pf07714, Pf14531	Axon guidance;cAMP signaling pathway;Chemokine signaling pathway;Epithelial cell signaling in Helicobacter pylori infection;ErbB signaling pathway;Fc gamma R-mediated phagocytosis;Focal adhesion;Hippo signaling pathway -multiple species;MAPK signaling pathway;Natural killer cell mediated cytotoxicity;Proteoglycans in cancer;Ras signaling pathway;Regulation of actin cytoskeleton;Renal cell carcino…	Activation of RAC1;CD209 (DC-SIGN) signaling;CD28 dependent Vav1 pathway;DSCAM interactions;EPHB-mediated forward signaling;Ephrin signaling;FCERI mediated MAPK activation;Generation of second messenger molecules;MAPK6/MAPK4 signaling;Regulation of actin dynamics for phagocytic cup formation;RHO GTPases activate PAKs;RHO GTPases activate PKNs;RHO GTPases Activate ROCKs;Sema3A PAK dependent Axon r…	Association Between Physico-Chemical Features and Toxicity Associated Pathways;Chemokine signaling pathway;EGF/EGFR Signaling Pathway;Fas Ligand (FasL) pathway and Stress induction of Heat Shock Proteins (HSP) regulation;Focal Adhesion;Integrin-mediated Cell Adhesion;MAPK Signaling Pathway;Prolactin Signaling Pathway;Rac1/Pak1/p38/MMP-2 pathway;Regulation of Actin Cytoskeleton;Regulation of Micro…	71	0	106.589	32	15	29	15	545	1
7.70667	7.59021	7.75756	7.94603	7.75956	7.80671	7.78725	7.61471	7.64674	8.02514	8.02348	7.98925	+	2.43104	0.329724	Q5T0D9		TPRG1L	127262	Tumor protein p63-regulated gene 1-like protein OS=Homo sapiens (Human) OX=9606 GN=TPRG1L PE=1 SV=1	ENSG00000158109.14	Color2 [DarkGray]	1	4	FALSE	1	3.57		membrane	protein binding	Pf12456				0	0.003	3.645	4	2	1	2	272	1
9.12179	9.16566	9.10774	8.94457	8.88509	8.96492	8.74584	8.79214	8.87314	9.0588	9.17193	9.16942	+	2.47825	0.329679	O43432	0.5	EIF4G3	8672	Eukaryotic translation initiation factor 4 gamma 3 OS=Homo sapiens (Human) OX=9606 GN=EIF4G3 PE=1 SV=2	ENSG00000075151.20	Color2 [DarkGray]	1	4	FALSE	1	44.98	metabolic process;regulation of biological process	cytosol	protein binding;RNA binding	Pf02020, Pf02847, Pf02854	RNA transport;Viral myocarditis	ISG15 antiviral mechanism	Translation Factors	8	0	41.559	7	12	13	12	1585	1
10.724	10.7356	10.7379	10.0133	9.91528	10.0676	10.2355	10.1711	10.2298	10.5461	10.5272	10.5521	+	3.94291	0.329677	O00748		CES2	8824	Cocaine esterase OS=Homo sapiens (Human) OX=9606 GN=CES2 PE=1 SV=1		Color2 [DarkGray]	1	4	FALSE	16	43.05	metabolic process	endoplasmic reticulum;organelle lumen	catalytic activity	Pf00135, Pf00326, Pf00756, Pf07859, Pf10340	Drug metabolism - other enzymes	Phase I - Functionalization of compounds	Fluoropyrimidine Activity;Irinotecan Pathway;NRF2 pathway;Phase I biotransformations, non P450	8	0	47.564	20	10	13	10	559	1
12.9962	12.9723	12.9471	12.2012	12.2132	12.2267	12.2978	12.3268	12.3082	12.6524	12.6528	12.6152	+	4.58743	0.329174	P17931	1.9	LGALS3	3958	Galectin-3 OS=Homo sapiens (Human) OX=9606 GN=LGALS3 PE=1 SV=5	ENSG00000131981.15	Color2 [DarkGray]	1	4	FALSE	14	131.06	cell differentiation;cellular component movement;defense response;metabolic process;regulation of biological process;response to stimulus;transport	cytoplasm;extracellular;membrane;nucleus;spliceosomal complex	protein binding;RNA binding	Pf00337		Advanced glycosylation endproduct receptor signaling;Neutrophil degranulation;RUNX1 regulates transcription of genes involved in differentiation of myeloid cells;RUNX2 regulates genes involved in differentiation of myeloid cells	AGE/RAGE pathway;Spinal Cord Injury	13	0	79.13	35	11	41	11	250	1
10.6395	10.6523	10.6038	9.93029	9.94163	9.95826	10.0452	9.97628	9.93443	10.3066	10.319	10.3175	+	3.26954	0.329077	Q9Y2Q0	0	ATP8A1	10396	Phospholipid-transporting ATPase IA OS=Homo sapiens (Human) OX=9606 GN=ATP8A1 PE=1 SV=1	ENSG00000124406.16	Color2 [DarkGray]	1	4	FALSE	4	28.25	cell organization and biogenesis;regulation of biological process;response to stimulus;transport	endoplasmic reticulum;Golgi;membrane	catalytic activity;metal ion binding;nucleotide binding;protein binding;transporter activity	Pf00122, Pf13246		Ion transport by P-type ATPases;Neutrophil degranulation	Peptide GPCRs	7	0	30.775	8	9	9	9	1164	1
6.98413	6.86542	6.87529	6.84549	6.62644	6.83668	5.57592	5.70874	6.04658	6.10434	6.30925	5.90448	+	0.836512	0.328945	Q9Y2G1		C11orf9;MYRF	745	Myelin regulatory factor OS=Homo sapiens (Human) OX=9606 GN=MYRF PE=1 SV=3	ENSG00000124920.13	Color2 [DarkGray]	1	4	FALSE	11	3.39	cell differentiation;cell organization and biogenesis;metabolic process;regulation of biological process	cytoplasm;cytosol;endoplasmic reticulum;Golgi;membrane;nucleus	catalytic activity;DNA binding;protein binding	Pf05224, Pf13884, Pf13887, Pf13888				0	0.019	2.173	1	2	1	2	1151	1
10.691	10.6565	10.7863	10.526	10.4404	10.5191	10.361	10.4184	10.4168	10.7191	10.7319	10.7318	+	4.15303	0.328913	Q8IX04	0.9	UEVLD	55293	Ubiquitin-conjugating enzyme E2 variant 3 OS=Homo sapiens (Human) OX=9606 GN=UEVLD PE=1 SV=2	ENSG00000151116.16	Color2 [DarkGray]	1	4	FALSE	11	26.14	metabolic process;transport		catalytic activity	Pf00056, Pf00179, Pf02866, Pf05743				0	0	25.895	16	8	8	8	471	1
9.99407	10.0118	10.1104	9.93531	9.91856	9.94398	10.1087	10.102	10.0847	10.3688	10.4442	10.4687	+	3.3554	0.328813	O75175	3.8	CNOT3	4849	CCR4-NOT transcription complex subunit 3 OS=Homo sapiens (Human) OX=9606 GN=CNOT3 PE=1 SV=1	ENSG00000274176.4;ENSG00000274616.4;ENSG00000277600.4;ENSG00000273943.4;ENSG00000088038.17;ENSG00000276082.4;ENSG00000275979.4;ENSG00000277114.4;ENSG00000274941.4;ENSG00000277615.4	Color2 [DarkGray]	1	4	FALSE	19;CHR_HSCHR19_4_CTG3_1;CHR_HSCHR19LRC_COX1_CTG3_1;CHR_HSCHR19LRC_COX2_CTG3_1;CHR_HSCHR19LRC_LRC_I_CTG3_1;CHR_HSCHR19LRC_LRC_J_CTG3_1;CHR_HSCHR19LRC_LRC_S_CTG3_1;CHR_HSCHR19LRC_LRC_T_CTG3_1;CHR_HSCHR19LRC_PGF1_CTG3_1;CHR_HSCHR19LRC_PGF2_CTG3_1	31.39	cell differentiation;development;metabolic process;regulation of biological process;response to stimulus	cytoplasm;cytosol;nucleus	protein binding	Pf04065, Pf04153	RNA degradation	Deadenylation of mRNA;TP53 regulates transcription of additional cell cycle genes whose exact role in the p53 pathway remain uncertain		10	0	33.773	11	8	8	8	753	1
6.46434	6.65535	6.54535	6.70598	6.39746	6.53294	6.59842	6.40429	6.50621	6.63227	6.96	6.90087	+	1.33061	0.328071	Q96ET8		FAM18B2;TVP23C;FAM18B2-CDRT4;TVP23C-CDRT4	201158;100533496	Golgi apparatus membrane protein TVP23 homolog C OS=Homo sapiens (Human) OX=9606 GN=TVP23C PE=1 SV=3	ENSG00000175106.16	Color2 [DarkGray]	1	4	FALSE	17	5.61	transport	membrane		Pf05832				0	0.006	3.317	6	3	2	3	276	1
12.1122	12.1115	12.1371	11.417	11.3424	11.387	11.6358	11.6537	11.6413	11.9711	11.9722	11.9696	+	6.36672	0.327399	O60547	1	GMDS	2762	GDP-mannose 4,6 dehydratase OS=Homo sapiens (Human) OX=9606 GN=GMDS PE=1 SV=1	ENSG00000112699.10	Color2 [DarkGray]	1	4	FALSE	6	56.52	metabolic process;regulation of biological process;response to stimulus	cytoplasm;cytosol	catalytic activity;nucleotide binding;protein binding	Pf01370, Pf04321, Pf13460	Amino sugar and nucleotide sugar metabolism;Fructose and mannose metabolism;Metabolic pathways	GDP-fucose biosynthesis		9	0	52.031	30	12	18	12	372	1
10.0945	10.078	10.0873	9.51983	9.52199	9.50283	9.62699	9.59339	9.56224	9.88402	9.95041	9.92822	+	3.57091	0.326677	Q96JY6		PDLIM2	64236	PDZ and LIM domain protein 2 OS=Homo sapiens (Human) OX=9606 GN=PDLIM2 PE=1 SV=1	ENSG00000120913.23	Color2 [DarkGray]	1	4	FALSE	8	49.22		cytoplasm;cytoskeleton;nucleus	metal ion binding;protein binding	Pf00412, Pf00595, Pf13180				0	0	32.308	22	8	13	8	352	1
7.88142	7.79377	7.90026	7.4733	7.26021	7.41193	7.66605	7.58797	7.51412	8.01848	7.78594	7.9431	+	1.7973	0.326463	O95544		NADK	65220	NAD kinase OS=Homo sapiens (Human) OX=9606 GN=NADK PE=1 SV=1	ENSG00000008130.15	Color2 [DarkGray]	1	4	FALSE	1	4.45	metabolic process	cytosol	catalytic activity;metal ion binding;nucleotide binding;protein binding	Pf01513	Metabolic pathways;Nicotinate and nicotinamide metabolism	Nicotinate metabolism	NAD metabolism	7	0.001	4.528	4	2	1	2	446	1
9.09302	9.15305	9.12335	8.74315	8.63227	8.6489	8.88203	8.97241	9.01959	9.30218	9.2731	9.27682	+	2.853	0.326024	Q9UKU7		ACAD8	27034	Isobutyryl-CoA dehydrogenase, mitochondrial OS=Homo sapiens (Human) OX=9606 GN=ACAD8 PE=1 SV=1	ENSG00000151498.11	Color2 [DarkGray]	1	4	FALSE	11	18.58	metabolic process;regulation of biological process	mitochondrion;organelle lumen	catalytic activity;nucleotide binding	Pf00441, Pf02770, Pf02771, Pf08028	Metabolic pathways;Valine, leucine and isoleucine degradation	Branched-chain amino acid catabolism		5	0	17.273	17	7	6	7	415	1
12.2025	12.2078	12.19	11.5263	11.5836	11.5699	11.7941	11.791	11.7686	12.1143	12.1362	12.0807	+	4.25953	0.325849	P58546	1	LUZP6;MTPN	767558;136319	Myotrophin OS=Homo sapiens (Human) OX=9606 GN=MTPN PE=1 SV=2	ENSG00000105887.10	Color2 [DarkGray]	1	4	FALSE	7	61.72	cell differentiation;cell organization and biogenesis;metabolic process;regulation of biological process;response to stimulus	cytoplasm;cytosol;nucleus	DNA binding;protein binding	Pf00023, Pf12796, Pf13606, Pf13637, Pf13857				0	0	41.62	35	5	17	5	118	1
5.853	5.65821	5.64386	5.1819	5.47249	5.29646	5.23266	5.38543	5.18587	5.74685	5.52356	5.51096	+	1.5411	0.325805	Q7Z7M9		GALNT5	11227	Polypeptide N-acetylgalactosaminyltransferase 5 OS=Homo sapiens (Human) OX=9606 GN=GALNT5 PE=1 SV=1	ENSG00000136542.8	Color2 [DarkGray]	1	4	FALSE	2	5.95	metabolic process	Golgi;membrane	catalytic activity;metal ion binding	Pf00535, Pf00652, Pf02709, Pf13641	Metabolic pathways;Mucin type O-glycan biosynthesis	O-linked glycosylation of mucins		6	0	5.054	2	3	3	3	940	1
10.5814	10.5633	10.5898	9.94559	10.014	9.9211	9.97642	10.0175	10.0167	10.3838	10.2866	10.317	+	3.29184	0.325578	Q13277	2.6	STX3	6809	Syntaxin-3 OS=Homo sapiens (Human) OX=9606 GN=STX3 PE=1 SV=3	ENSG00000166900.15	Color2 [DarkGray]	1	4	FALSE	11	34.17	cell organization and biogenesis;regulation of biological process;transport	membrane;vacuole	catalytic activity;protein binding	Pf00804, Pf02485, Pf05739	SNARE interactions in vesicular transport;Synaptic vesicle cycle	Other interleukin signaling	Synaptic Vesicle Pathway	7	0	32.672	24	9	11	9	289	1
10.4882	10.4102	10.4381	10.1917	10.1576	10.1417	9.90719	9.91349	9.97097	10.2471	10.2676	10.2535	+	3.98089	0.325516	Q9NUP9	1.3	LIN7C	55327	Protein lin-7 homolog C OS=Homo sapiens (Human) OX=9606 GN=LIN7C PE=1 SV=1	ENSG00000148943.11	Color2 [DarkGray]	1	4	FALSE	11	30.35	cell organization and biogenesis;transport	cytoplasm;membrane	protein binding	Pf00595, Pf02828, Pf09829		Dopamine Neurotransmitter Release Cycle;Neurexins and neuroligins		6	0	31.031	25	6	8	6	197	1
8.20408	8.16541	8.14466	8.14057	8.10696	8.12102	8.59208	8.62352	8.57856	8.93221	8.88753	8.95012	+	3.8466	0.325233	Q8TBE9		NANP	140838	N-acylneuraminate-9-phosphatase OS=Homo sapiens (Human) OX=9606 GN=NANP PE=1 SV=1	ENSG00000170191.4	Color2 [DarkGray]	1	4	FALSE	20	5.24	metabolic process	cytosol	catalytic activity	Pf00702, Pf13242, Pf13419	Amino sugar and nucleotide sugar metabolism;Metabolic pathways	Sialic acid metabolism		8	0.006	3.275	6	3	2	3	248	1
13.4499	13.4381	13.4763	12.7297	12.7119	12.7498	12.7429	12.723	12.7532	13.0765	13.0594	13.0588	+	5.17452	0.325218	Q53SF7	5.1			Cordon-bleu protein-like 1 OS=Homo sapiens (Human) OX=9606 GN=COBLL1 PE=1 SV=3		Color2 [DarkGray]	1	4	FALSE		180.36								0	0	196.967	37	37	53	37	1128	1
10.3042	10.3148	10.2597	9.14797	9.24911	9.27961	9.62826	9.5708	9.54728	9.96665	9.86388	9.89057	+	2.9423	0.324916	P15104		GLUL	2752	Glutamine synthetase OS=Homo sapiens (Human) OX=9606 GN=GLUL PE=1 SV=4	ENSG00000135821.17	Color2 [DarkGray]	1	4	FALSE	1	15.01	cell communication;cell organization and biogenesis;cell proliferation;metabolic process;regulation of biological process;response to stimulus;transport	cytoplasm;cytosol;endoplasmic reticulum;mitochondrion;nucleus	catalytic activity;metal ion binding;nucleotide binding;protein binding	Pf00120, Pf03951	Alanine, aspartate and glutamate metabolism;Arginine biosynthesis;Biosynthesis of amino acids;GABAergic synapse;Glutamatergic synapse;Glyoxylate and dicarboxylate metabolism;Metabolic pathways;Nitrogen metabolism	Amino acid synthesis and interconversion (transamination);Astrocytic Glutamate-Glutamine Uptake And Metabolism	Amino Acid metabolism;TNF alpha Signaling Pathway	17	0	10.466	8	5	5	5	373	1
9.54728	9.45923	9.48623	8.86944	8.88722	8.97728	8.65535	8.56796	8.56186	8.91528	8.83668	9.00478	+	2.31943	0.323859	P55899	0.7	FCGRT	2217	IgG receptor FcRn large subunit p51 OS=Homo sapiens (Human) OX=9606 GN=FCGRT PE=1 SV=1	ENSG00000104870.12	Color2 [DarkGray]	1	4	FALSE	19	19.44	regulation of biological process;response to stimulus;transport	membrane	protein binding;receptor activity;signal transducer activity	Pf00129, Pf07654				0	0	27.174	17	5	5	5	365	1
10.9961	11.0695	10.946	10.5038	10.482	10.4941	10.623	10.6768	10.6254	10.9542	10.9993	10.9432	+	3.71961	0.323833	Q96MW1	0.3	CCDC43	124808	Coiled-coil domain-containing protein 43 OS=Homo sapiens (Human) OX=9606 GN=CCDC43 PE=1 SV=2	ENSG00000180329.13	Color2 [DarkGray]	1	4	FALSE	17	34.89			protein binding					0	0	32.869	26	8	12	8	224	1
14.3372	14.3176	14.3107	13.7322	13.78	13.7737	14.0535	14.0594	14.0364	14.3973	14.3739	14.3485	+	4.48607	0.323496	O75083	12.2	WDR1	9948	WD repeat-containing protein 1 OS=Homo sapiens (Human) OX=9606 GN=WDR1 PE=1 SV=4	ENSG00000071127.16	Color2 [DarkGray]	1	4	FALSE	4	320.25	cell differentiation;cell organization and biogenesis;cellular component movement;metabolic process;regulation of biological process;transport	cytoplasm;cytoskeleton;cytosol;extracellular	protein binding	Pf00400, Pf04762, Pf08662, Pf14783		Platelet degranulation	Hypertrophy Model	5	0	253.237	50	29	88	29	606	1
11.5158	11.5167	11.5148	10.5514	10.5078	10.5531	10.6138	10.5994	10.6144	10.9223	10.9239	10.9516	+	5.14499	0.323395	Q02318	0.6	CYP27A1	1593	Sterol 26-hydroxylase, mitochondrial OS=Homo sapiens (Human) OX=9606 GN=CYP27A1 PE=1 SV=1	ENSG00000135929.8	Color2 [DarkGray]	1	4	FALSE	2	25.32	metabolic process	membrane;mitochondrion;organelle lumen	catalytic activity;metal ion binding	Pf00067	Metabolic pathways;PPAR signaling pathway;Primary bile acid biosynthesis	Defective CYP27A1 causes Cerebrotendinous xanthomatosis (CTX);Endogenous sterols;Synthesis of bile acids and bile salts via 24-hydroxycholesterol;Synthesis of bile acids and bile salts via 27-hydroxycholesterol;Synthesis of bile acids and bile salts via 7alpha-hydroxycholesterol	Metapathway biotransformation;Oxidation by Cytochrome P450;PPAR signaling pathway;Vitamin D Metabolism	23	0	26.041	15	9	10	9	531	1
5.80478	6.04002	6.30561	6.05311	5.7761	5.76288	5.47573	5.54844	5.6893	5.81506	5.94251	5.926	+	1.91449	0.323369	Q5U3C3		TMEM164	84187	Transmembrane protein 164 OS=Homo sapiens (Human) OX=9606 GN=TMEM164 PE=2 SV=1	ENSG00000157600.11	Color2 [DarkGray]	1	4	FALSE	X	5.13		membrane		Pf14808				0	0	6.558	6	2	1	2	297	1
10.2924	10.3457	10.3461	9.4187	9.38414	9.43024	9.57384	9.55401	9.49645	9.93133	9.83051	9.83226	+	2.87018	0.323266	Q9BU68	0.6	PRR15L	79170	Proline-rich protein 15-like protein OS=Homo sapiens (Human) OX=9606 GN=PRR15L PE=3 SV=1	ENSG00000167183.2	Color2 [DarkGray]	1	4	FALSE	17	40.54				Pf15321				0	0	34.987	49	3	8	3	103	1
12.0317	12.0474	12.0997	11.6518	11.5726	11.6219	11.5818	11.574	11.5815	11.8739	11.8952	11.9361	+	4.20248	0.322622	Q8IWE2	2.4	FAM114A1	92689	Protein NOXP20 OS=Homo sapiens (Human) OX=9606 GN=FAM114A1 PE=1 SV=2	ENSG00000197712.11	Color2 [DarkGray]	1	4	FALSE	4	60.23		cytoplasm;cytosol;Golgi;nucleus	protein binding	Pf05334				0	0	63.941	22	12	19	12	563	1
9.72127	9.70753	9.83794	9.54574	9.54052	9.57988	10.0291	10.0872	10.055	10.4101	10.4176	10.3113	+	2.96944	0.32257	Q9C0B5	13.7	ZDHHC5	25921	Palmitoyltransferase ZDHHC5 OS=Homo sapiens (Human) OX=9606 GN=ZDHHC5 PE=1 SV=2	ENSG00000156599.10	Color2 [DarkGray]	1	4	FALSE	11	20.24	metabolic process	cytoplasm;membrane	catalytic activity;metal ion binding	Pf01529				0	0	21.817	11	7	7	7	715	1
8.35447	8.34829	8.44874	7.96636	7.87897	7.94895	7.97154	7.9847	8.04221	8.26913	8.36194	8.33405	+	3.11043	0.322223	Q96S19		C16orf13;METTL26	84326	Methyltransferase-like 26 OS=Homo sapiens (Human) OX=9606 GN=METTL26 PE=1 SV=2	ENSG00000130731.15	Color2 [DarkGray]	1	4	FALSE	16	3.26			catalytic activity	Pf05175, Pf06080, Pf13649, Pf13659				0	0.011	2.667	5	2	1	2	204	1
12.8235	12.7917	12.8224	12.4522	12.5078	12.4723	12.6269	12.6451	12.6095	12.9783	12.9475	12.9213	+	4.11117	0.321873	Q15691	4.7	MAPRE1	22919	Microtubule-associated protein RP/EB family member 1 OS=Homo sapiens (Human) OX=9606 GN=MAPRE1 PE=1 SV=3	ENSG00000101367.8	Color2 [DarkGray]	1	4	FALSE	20	158.28	cell division;cell organization and biogenesis;cell proliferation;regulation of biological process	cytoplasm;cytoskeleton;cytosol;Golgi	protein binding;RNA binding	Pf00307, Pf03271		Amplification of signal from unattached kinetochores via a MAD2 inhibitory signal;Anchoring of the basal body to the plasma membrane;AURKA Activation by TPX2;Loss of Nlp from mitotic centrosomes;Recruitment of mitotic centrosome proteins and complexes;Recruitment of NuMA to mitotic centrosomes;Regulation of PLK1 Activity at G2/M Transition;Resolution of Sister Chromatid Cohesion;RHO GTPases Activ…	Regulation of Microtubule Cytoskeleton	30	0	125.461	68	16	42	16	268	1
14.5794	14.5542	14.5567	14.2775	14.2918	14.28	14.2641	14.2628	14.2657	14.5963	14.5979	14.5626	+	5.0049	0.3214	P61604	12.7	HSPE1	3336	10 kDa heat shock protein, mitochondrial OS=Homo sapiens (Human) OX=9606 GN=HSPE1 PE=1 SV=2	ENSG00000115541.10	Color2 [DarkGray]	1	4	FALSE	2	273.09	cell differentiation;metabolic process;regulation of biological process;response to stimulus	cytoplasm;membrane;mitochondrion;organelle lumen	metal ion binding;nucleotide binding;protein binding;RNA binding	Pf00166				0	0	61.176	75	10	85	10	102	1
7.27426	7.3837	7.44294	6.89603	6.67243	6.73335	7.06178	6.94603	7.06717	7.32912	7.29921	7.41024	+	2.47	0.3212	O14523		C2CD2L	9854	Phospholipid transfer protein C2CD2L OS=Homo sapiens (Human) OX=9606 GN=C2CD2L PE=1 SV=3		Color2 [DarkGray]	1	4	FALSE	11	2.63	regulation of biological process;transport	endoplasmic reticulum;membrane	transporter activity					0	0.002	4.08	1	2	1	2	706	1
10.5701	10.5585	10.5179	10.6333	10.5686	10.6481	10.3334	10.3134	10.2803	10.5673	10.6228	10.699	+	2.8332	0.320635	P52758		HRSP12;RIDA	10247	2-iminobutanoate/2-iminopropanoate deaminase OS=Homo sapiens (Human) OX=9606 GN=RIDA PE=1 SV=1	ENSG00000132541.10	Color2 [DarkGray]	1	4	FALSE	8	36.22	metabolic process;regulation of biological process;response to stimulus	cytoplasm;cytosol;mitochondrion;nucleus;organelle lumen	catalytic activity;metal ion binding;protein binding;RNA binding	Pf01042				0	0	43.32	41	5	9	5	137	1
8.54959	8.57478	8.72349	8.84172	8.73708	8.84141	8.73606	8.72076	8.76388	9.05664	9.07682	9.04903	+	4.53621	0.320596	Q6P1R4	2.3	DUS1L	64118	tRNA-dihydrouridine(16/17) synthase [NAD(P)()]-like OS=Homo sapiens (Human) OX=9606 GN=DUS1L PE=1 SV=1	ENSG00000169718.17	Color2 [DarkGray]	1	4	FALSE	17	6.23	metabolic process		catalytic activity;nucleotide binding	Pf00977, Pf01207, Pf02581, Pf05142				0	0.005	3.464	3	2	2	2	473	1
12.5385	12.5089	12.4877	12.6675	12.6876	12.6798	12.5584	12.5791	12.5416	12.8272	12.9059	12.9064	+	3.44983	0.32015	P62917	1.6	RPL8	6132	60S ribosomal protein L8 OS=Homo sapiens (Human) OX=9606 GN=RPL8 PE=1 SV=2	ENSG00000161016.17	Color2 [DarkGray]	1	4	FALSE	8	126.74	cell organization and biogenesis;metabolic process;response to stimulus;transport	cytoplasm;cytosol;membrane;ribosome	RNA binding;structural molecule activity	Pf00181, Pf03947	Ribosome	Eukaryotic Translation Termination;Formation of a pool of free 40S subunits;GTP hydrolysis and joining of the 60S ribosomal subunit;L13a-mediated translational silencing of Ceruloplasmin expression;Major pathway of rRNA processing in the nucleolus and cytosol;Nonsense Mediated Decay (NMD) enhanced by the Exon Junction Complex (EJC);Nonsense Mediated Decay (NMD) independent of the Exon Junction Co…	Cytoplasmic Ribosomal Proteins	34	0	74.357	50	14	41	14	257	1
8.36501	8.45615	8.43796	8.1236	8.12153	8.13134	8.24365	8.12877	8.1629	8.48945	8.4733	8.53294	+	2.94475	0.320124	Q86X10	0.6	RALGAPB	57148	Ral GTPase-activating protein subunit beta OS=Homo sapiens (Human) OX=9606 GN=RALGAPB PE=1 SV=1	ENSG00000170471.14	Color2 [DarkGray]	1	4	FALSE	20	10.54	regulation of biological process		enzyme regulator activity;protein binding	Pf02145		Translocation of GLUT4 to the plasma membrane		3	0	14.274	4	5	4	5	1494	1
5.65821	5.79181	5.96578	5.83289	5.88996	6	5.36457	5.41954	5.74147	5.93074	5.51412	6.04002	+	0.737869	0.319766	Q86YV5		SGK223;PRAG1	157285	Inactive tyrosine-protein kinase PRAG1 OS=Homo sapiens (Human) OX=9606 GN=PRAG1 PE=1 SV=4	ENSG00000275342.4	Color2 [DarkGray]	1	4	FALSE	8	7.52	metabolic process		catalytic activity;nucleotide binding	Pf00069, Pf07714				0	0	8.944	2	3	2	3	1406	1
10.1845	10.3108	10.1917	9.94178	9.90207	9.97413	9.65946	9.71939	9.73081	10.1085	9.98996	9.96982	+	2.55763	0.319548	Q96A26		FAM162A	26355	Protein FAM162A OS=Homo sapiens (Human) OX=9606 GN=FAM162A PE=1 SV=2	ENSG00000114023.15	Color2 [DarkGray]	1	4	FALSE	3	11.75	cell death;metabolic process;regulation of biological process;response to stimulus	cytosol;membrane;mitochondrion	protein binding	Pf06388				0	0	10.127	12	3	4	3	154	1
8.41532	8.49025	8.51175	8.0917	8.05528	8.14822	7.97212	7.85362	7.98185	8.19229	8.41236	8.16138	+	1.63705	0.319481	P02686		MBP	4155	Myelin basic protein OS=Homo sapiens (Human) OX=9606 GN=MBP PE=1 SV=3	ENSG00000197971.14	Color2 [DarkGray]	1	4	FALSE	18	10.97	cell communication;cell organization and biogenesis;metabolic process;regulation of biological process;response to stimulus	membrane;nucleus	protein binding;structural molecule activity	Pf01669			Glial Cell Differentiation;MAPK Cascade;Mecp2 and Associated Rett Syndrome;Neural Crest Differentiation;Spinal Cord Injury;Structural Pathway of Interleukin 1 (IL-1)	6	0	11.999	20	5	4	5	304	1
11.4531	11.4314	11.4203	11.0041	11.0385	11.0214	11.264	11.2424	11.2593	11.56	11.5779	11.5861	+	5.22275	0.319424	P30626	0.5	SRI	6717	Sorcin OS=Homo sapiens (Human) OX=9606 GN=SRI PE=1 SV=1	ENSG00000075142.13	Color2 [DarkGray]	1	4	FALSE	7	55.77	metabolic process;regulation of biological process;response to stimulus;transport	cytoplasm;cytosol;endoplasmic reticulum;membrane;mitochondrion	catalytic activity;metal ion binding;protein binding	Pf13405, Pf13499, Pf13833		Ion homeostasis;Ion transport by P-type ATPases;Reduction of cytosolic Ca levels;Sodium/Calcium exchangers;Stimuli-sensing channels		14	0	45.945	51	10	17	10	198	1
9.4672	9.50184	9.39468	8.97413	8.97327	9.01067	9.1814	9.19894	9.18488	9.53625	9.50839	9.47857	+	4.27574	0.319331	O43598		C6orf108;DNPH1	10591	2'-deoxynucleoside 5'-phosphate N-hydrolase 1 OS=Homo sapiens (Human) OX=9606 GN=DNPH1 PE=1 SV=1	ENSG00000112667.12	Color2 [DarkGray]	1	4	FALSE	6	26.18	cell differentiation;cell proliferation;metabolic process;regulation of biological process	cytoplasm;cytosol;nucleus	catalytic activity;protein binding	Pf05014		Purine catabolism		4	0	31.557	33	5	6	5	174	1
9.54863	9.59675	9.59134	8.76918	8.70563	8.71218	8.89148	8.87191	8.80284	9.14466	9.20726	9.17193	+	3.22409	0.319207	Q8TBF2		FAM213B	127281	Prostamide/prostaglandin F synthase OS=Homo sapiens (Human) OX=9606 GN=PRXL2B PE=1 SV=1		Color2 [DarkGray]	1	4	FALSE	1	13.18	metabolic process	cytoplasm;cytosol;endoplasmic reticulum	antioxidant activity;catalytic activity;nucleotide binding	Pf00152, Pf13911	Arachidonic acid metabolism;Metabolic pathways	Synthesis of Prostaglandins (PG) and Thromboxanes (TX)		7	0	21.031	17	3	3	3	198	1
12.8534	12.8771	12.9033	12.0317	12.0097	12.0474	12.1576	12.1496	12.1741	12.4587	12.5051	12.475	+	4.49582	0.319163	O94832	9.4	MYO1D	4642	Unconventional myosin-Id OS=Homo sapiens (Human) OX=9606 GN=MYO1D PE=1 SV=2	ENSG00000176658.16	Color2 [DarkGray]	1	4	FALSE	17	117.22	regulation of biological process;transport	cytosol;endoplasmic reticulum;endosome;membrane	catalytic activity;motor activity;nucleotide binding;protein binding	Pf00063, Pf06017				0	0	112.646	27	25	35	25	1006	1
8.07361	8.12102	8.14466	6.37678	6.14771	6.37156	8.7866	8.86913	8.72451	9.05555	9.03094	9.25006	+	1.76932	0.318772	Q12982		BNIP2	663	BCL2/adenovirus E1B 19 kDa protein-interacting protein 2 OS=Homo sapiens (Human) OX=9606 GN=BNIP2 PE=1 SV=1	ENSG00000140299.11	Color2 [DarkGray]	1	4	FALSE	15	2.96	cell death;regulation of biological process	cytoplasm;cytosol	enzyme regulator activity;metal ion binding;protein binding	Pf00650, Pf12496, Pf13716		CDO in myogenesis		3	0.042	1.6	2	2	1	2	314	1
10.9381	11.0734	10.9186	10.1945	10.1785	10.2029	10.0768	10.0558	10.0668	10.4323	10.3784	10.345	+	3.58418	0.318765	P05162	1.9	LGALS2	3957	Galectin-2 OS=Homo sapiens (Human) OX=9606 GN=LGALS2 PE=1 SV=3	ENSG00000100079.6	Color2 [DarkGray]	1	4	FALSE	22	50.2			protein binding	Pf00337				0	0	36.205	61	7	11	7	132	1
5.07468	5.54226	5.21723	5.42291	5.50462	5.47573	5.57289	5.0045	5.32193	5.74953	5.57592	5.52982	+	0.832332	0.318651	Q96CD2		PPCDC	60490	Phosphopantothenoylcysteine decarboxylase OS=Homo sapiens (Human) OX=9606 GN=PPCDC PE=1 SV=2	ENSG00000138621.11	Color2 [DarkGray]	1	4	FALSE	15	4.15	metabolic process	cytosol	catalytic activity;protein binding	Pf02441	Metabolic pathways;Pantothenate and CoA biosynthesis	Coenzyme A biosynthesis		7	0	5.102	10	2	1	2	204	1
12.0855	12.0493	12.1021	11.6807	11.6378	11.6837	11.7848	11.7945	11.8104	12.1024	12.1317	12.1111	+	5.00139	0.318498	P55263	7.5	ADK	132	Adenosine kinase OS=Homo sapiens (Human) OX=9606 GN=ADK PE=1 SV=2	ENSG00000156110.13	Color2 [DarkGray]	1	4	FALSE	10	74.58	metabolic process	cytoplasm;cytosol;nucleus	catalytic activity;metal ion binding;nucleotide binding;RNA binding	Pf00294	Metabolic pathways;Purine metabolism	Purine salvage		6	0	72.769	54	15	21	15	362	1
12.7203	12.704	12.6936	12.0151	12.0491	12.0634	12.1272	12.1271	12.083	12.4754	12.4143	12.4021	+	3.52569	0.318159	Q96CM8	0.1	ACSF2	80221	Medium-chain acyl-CoA ligase ACSF2, mitochondrial OS=Homo sapiens (Human) OX=9606 GN=ACSF2 PE=1 SV=2	ENSG00000167107.12	Color2 [DarkGray]	1	4	FALSE	17	144.06	metabolic process	mitochondrion;organelle lumen	catalytic activity;nucleotide binding;protein binding	Pf00501, Pf13193		Mitochondrial Fatty Acid Beta-Oxidation	Mitochondrial LC-Fatty Acid Beta-Oxidation	5	0	125.807	35	18	36	18	615	1
11.0884	11.0128	11.1009	10.7278	10.739	10.736	10.8103	10.8528	10.7547	11.1487	11.1066	11.1167	+	3.28883	0.318072	P49770	5.6	EIF2B2	8892	Translation initiation factor eIF-2B subunit beta OS=Homo sapiens (Human) OX=9606 GN=EIF2B2 PE=1 SV=3	ENSG00000119718.10	Color2 [DarkGray]	1	4	FALSE	14	27.63	metabolic process;regulation of biological process;response to stimulus	cytoplasm;cytosol	nucleotide binding;protein binding;RNA binding	Pf01008	RNA transport	Recycling of eIF2:GDP	Factors and pathways affecting insulin-like growth factor (IGF1)-Akt signaling;Translation Factors	8	0	27.13	17	7	10	7	351	1
9.75272	9.75004	9.76238	9.43296	9.41109	9.47634	9.49805	9.65982	9.67083	9.853	9.95303	9.97671	+	2.03473	0.318012	Q4G0F5		VPS26B	112936	Vacuolar protein sorting-associated protein 26B OS=Homo sapiens (Human) OX=9606 GN=VPS26B PE=1 SV=2	ENSG00000151502.10	Color2 [DarkGray]	1	4	FALSE	11	29.49	regulation of biological process;transport	cytoplasm;cytosol;endosome;membrane	protein binding;transporter activity	Pf03643	Endocytosis			1	0	26.132	19	7	9	7	336	1
9.82941	9.85938	9.88554	9.42815	9.26139	9.41912	9.42038	9.41722	9.40429	9.6961	9.74349	9.75622	+	4.13182	0.317973	P31431		SDC4	6385	Syndecan-4 OS=Homo sapiens (Human) OX=9606 GN=SDC4 PE=1 SV=2	ENSG00000124145.6	Color2 [DarkGray]	1	4	FALSE	20	18.94	cell organization and biogenesis;cellular component movement;metabolic process;regulation of biological process;response to stimulus	cell surface;extracellular;membrane;organelle lumen	protein binding;receptor activity;signal transducer activity	Pf01034	Cell adhesion molecules (CAMs);ECM-receptor interaction;Proteoglycans in cancer	A tetrasaccharide linker sequence is required for GAG synthesis;Cell surface interactions at the vascular wall;Defective B3GALT6 causes EDSP2 and SEMDJL1;Defective B3GAT3 causes JDSSDHD;Defective B4GALT7 causes EDS, progeroid type;Defective EXT1 causes exostoses 1, TRPS2 and CHDS;Defective EXT2 causes exostoses 2;HS-GAG biosynthesis;HS-GAG degradation;Retinoid metabolism and transport;Signaling b…		30	0	22.878	18	4	5	4	198	1
9.18859	9.14721	9.24294	8.60807	8.67207	8.62863	8.48462	8.57365	8.56071	8.84361	8.87098	8.85798	+	3.41223	0.317862	Q9H3G5	0.4	CPVL	54504	Probable serine carboxypeptidase CPVL OS=Homo sapiens (Human) OX=9606 GN=CPVL PE=1 SV=2	ENSG00000106066.14	Color2 [DarkGray]	1	4	FALSE	7	8.14	metabolic process		catalytic activity	Pf00450				0	0	8.547	7	4	3	4	476	1
9.71184	9.65946	9.65069	8.94251	9.0207	8.98356	9.50104	9.43192	9.5159	9.74668	9.78643	9.86821	+	2.70304	0.317489	P51798	1.8	CLCN7	1186	H()/Cl(-) exchange transporter 7 OS=Homo sapiens (Human) OX=9606 GN=CLCN7 PE=1 SV=2	ENSG00000103249.17	Color2 [DarkGray]	1	4	FALSE	16	42.51	response to stimulus;transport	membrane;vacuole	nucleotide binding;transporter activity	Pf00571, Pf00654		Stimuli-sensing channels		3	0	36.67	13	9	10	9	805	1
10.047	10.1073	10.0993	9.95928	9.95114	9.97943	9.808	9.79912	9.81314	10.1625	10.1089	10.1011	+	4.05804	0.31741	Q96PE7	0.1	MCEE	84693	Methylmalonyl-CoA epimerase, mitochondrial OS=Homo sapiens (Human) OX=9606 GN=MCEE PE=1 SV=1	ENSG00000124370.10	Color2 [DarkGray]	1	4	FALSE	2	18.75	metabolic process	mitochondrion;organelle lumen	catalytic activity;metal ion binding;protein binding	Pf00903, Pf12681, Pf13468, Pf13669	Carbon metabolism;Glyoxylate and dicarboxylate metabolism;Metabolic pathways;Propanoate metabolism;Valine, leucine and isoleucine degradation	Propionyl-CoA catabolism	Vitamin B12 Metabolism	11	0	16.891	24	5	6	5	176	1
11.785	11.7886	11.8235	11.3034	11.2747	11.3054	11.4074	11.3982	11.4129	11.6918	11.7363	11.7425	+	4.36324	0.317385	O94919	1.6	ENDOD1	23052	Endonuclease domain-containing 1 protein OS=Homo sapiens (Human) OX=9606 GN=ENDOD1 PE=1 SV=2	ENSG00000149218.4	Color2 [DarkGray]	1	4	FALSE	11	91.71	metabolic process;transport	cytosol;extracellular;membrane	catalytic activity;metal ion binding	Pf01223		Platelet degranulation		4	0	82.371	33	12	24	12	500	1
11.8958	11.8888	11.928	11.328	11.3316	11.3512	11.5006	11.5033	11.4588	11.7831	11.8195	11.8116	+	4.1993	0.317143	O15511	0.7	ARPC5	10092	Actin-related protein 2/3 complex subunit 5 OS=Homo sapiens (Human) OX=9606 GN=ARPC5 PE=1 SV=3	ENSG00000162704.15	Color2 [DarkGray]	1	4	FALSE	1	89.85	cell organization and biogenesis;cellular component movement;regulation of biological process;response to stimulus;transport	cytoplasm;cytoskeleton;cytosol;endosome;extracellular;organelle lumen	protein binding;structural molecule activity	Pf04699	Bacterial invasion of epithelial cells;Endocytosis;Fc gamma R-mediated phagocytosis;Pathogenic Escherichia coli infection;Regulation of actin cytoskeleton;Salmonella infection;Shigellosis	Clathrin-mediated endocytosis;EPHB-mediated forward signaling;Neutrophil degranulation;Regulation of actin dynamics for phagocytic cup formation;RHO GTPases Activate WASPs and WAVEs	Pathogenic Escherichia coli infection;Regulation of Actin Cytoskeleton	25	0	87.083	73	12	26	12	151	1
10.4166	10.4283	10.4814	9.69035	9.62132	9.64764	9.77726	9.81842	9.75622	10.0626	10.1426	10.0951	+	3.36366	0.316146	Q7L5N7	2.1	LPCAT2	54947	Lysophosphatidylcholine acyltransferase 2 OS=Homo sapiens (Human) OX=9606 GN=LPCAT2 PE=1 SV=1	ENSG00000087253.12	Color2 [DarkGray]	1	4	FALSE	16	30.87	cell organization and biogenesis;metabolic process	endoplasmic reticulum;Golgi;membrane	catalytic activity;metal ion binding	Pf00036, Pf01553, Pf04760, Pf13202, Pf13405, Pf13499, Pf13833	Ether lipid metabolism;Glycerophospholipid metabolism;Metabolic pathways	Acyl chain remodelling of PC		8	0	36.986	18	9	10	9	544	1
10.8019	10.8334	10.8952	10.6375	10.5086	10.5966	10.276	10.2386	10.3053	10.5753	10.5681	10.6246	+	3.56656	0.316033	Q9NZN5		ARHGEF12	23365	Rho guanine nucleotide exchange factor 12 OS=Homo sapiens (Human) OX=9606 GN=ARHGEF12 PE=1 SV=1	ENSG00000196914.8	Color2 [DarkGray]	1	4	FALSE	11	45.55	regulation of biological process;response to stimulus	cytoplasm;cytosol;membrane	enzyme regulator activity;protein binding	Pf00595, Pf00621, Pf09128, Pf13180	Axon guidance;Pathways in cancer;Platelet activation;Proteoglycans in cancer;Regulation of actin cytoskeleton;Tuberculosis;Vascular smooth muscle contraction	G alpha (12/13) signalling events;NRAGE signals death through JNK;Rho GTPase cycle;Sema4D induced cell migration and growth-cone collapse;Signalling by NGF		23	0	57.633	11	14	13	14	1544	1
5.62059	5.79701	5.81506	5.44956	5.30012	5.08321	9.17393	9.08188	9.08188	9.37526	9.47978	9.43024	+	2.73621	0.315863	P20591		MX1	4599	Interferon-induced GTP-binding protein Mx1 OS=Homo sapiens (Human) OX=9606 GN=MX1 PE=1 SV=4	ENSG00000157601.13	Color2 [DarkGray]	1	4	FALSE	21	18.62	cell death;cell organization and biogenesis;defense response;regulation of biological process;response to stimulus	cytoplasm;cytosol;endoplasmic reticulum;membrane;nucleus	catalytic activity;nucleotide binding;protein binding	Pf00350, Pf01031, Pf02212	Influenza A;Measles	Interferon alpha/beta signaling;ISG15 antiviral mechanism		8	0	30.583	9	5	5	5	662	1
8.75389	8.732	8.73437	7.68299	7.61176	7.73809	8.66782	8.56377	8.51531	8.79149	8.97842	8.92452	+	1.93831	0.315845	Q9NUN5		LMBRD1	55788	Probable lysosomal cobalamin transporter OS=Homo sapiens (Human) OX=9606 GN=LMBRD1 PE=1 SV=1	ENSG00000168216.10	Color2 [DarkGray]	1	4	FALSE	6	10.17	metabolic process;regulation of biological process;transport	membrane;vacuole	protein binding;transporter activity	Pf04791	Vitamin digestion and absorption	Cobalamin (Cbl, vitamin B12) transport and metabolism;Defective LMBRD1 causes methylmalonic aciduria and homocystinuria type cblF		10	0	15.062	4	3	3	3	540	1
13.5684	13.5834	13.5987	13.3187	13.277	13.3152	13.2985	13.2788	13.2904	13.5955	13.6069	13.6126	+	5.69241	0.31579	Q92614	23.5	MYO18A	399687	Unconventional myosin-XVIIIa OS=Homo sapiens (Human) OX=9606 GN=MYO18A PE=1 SV=3	ENSG00000196535.15	Color2 [DarkGray]	1	4	FALSE	17	337.39	cell differentiation;cell organization and biogenesis;cellular component movement;metabolic process;regulation of biological process;transport	cell surface;cytoplasm;cytoskeleton;Golgi;membrane	catalytic activity;DNA binding;motor activity;nucleotide binding;protein binding;RNA binding;structural molecule activity;transporter activity	Pf00038, Pf00063, Pf00595, Pf00769, Pf01496, Pf01576, Pf02463, Pf02841, Pf03962, Pf04111, Pf04156, Pf04502, Pf04615, Pf05483, Pf05557, Pf05622, Pf05701, Pf05911, Pf06008, Pf06160, Pf06785, Pf06818, Pf07111, Pf07888, Pf08286, Pf09726, Pf09728, Pf09731, Pf09789, Pf10174, Pf12128, Pf12252, Pf12718, Pf13514, Pf13851, Pf14643, Pf14662, Pf14992, Pf15066, Pf15070, Pf15397		Signaling by cytosolic FGFR1 fusion mutants		6	0	315.646	26	55	92	55	2054	1
12.2951	12.2873	12.2879	11.3762	11.3471	11.4102	11.684	11.6598	11.6441	11.9564	11.9758	12.0029	+	4.22919	0.315748	P58107	9.4			Epiplakin OS=Homo sapiens (Human) OX=9606 GN=EPPK1 PE=1 SV=3		Color2 [DarkGray]	1	4	FALSE		153.13								0	0	203.572	24	32	45	32	5088	1
7.71425	7.73742	7.8189	7.507	7.35403	7.48543	7.60214	7.56224	7.54226	7.88935	7.85112	7.91169	+	3.6456	0.315175	Q641Q2		FAM21A;WASHC2A	387680	WASH complex subunit 2A OS=Homo sapiens (Human) OX=9606 GN=WASHC2A PE=1 SV=3	ENSG00000099290.15	Color2 [DarkGray]	1	4	FALSE	10	90.16	transport	cytosol;endosome;membrane		Pf15255	Endocytosis			1	0	105.523	19	18	22	18	1341	1
10.1222	10.1357	10.1399	9.48965	9.35975	9.52572	9.6865	9.68982	9.69905	9.99817	9.96967	10.0524	+	3.67126	0.314966	Q5VWJ9	1.1	SNX30	401548	Sorting nexin-30 OS=Homo sapiens (Human) OX=9606 GN=SNX30 PE=1 SV=1	ENSG00000148158.16	Color2 [DarkGray]	1	4	FALSE	9	25.65	cell organization and biogenesis;transport	cytoplasm;endosome	protein binding	Pf00787, Pf03114				0	0	26.939	15	7	7	7	437	1
6.52042	6.77479	6.38543	6.62936	6.43796	6.53761	6.14975	6.15987	5.86295	6.28355	6.3147	6.51728	+	1.21236	0.314319	P54274		TERF1	7013	Telomeric repeat-binding factor 1 OS=Homo sapiens (Human) OX=9606 GN=TERF1 PE=1 SV=3	ENSG00000147601.13	Color2 [DarkGray]	1	4	FALSE	8	8.34	cell division;cell organization and biogenesis;metabolic process;regulation of biological process;response to stimulus	chromosome;cytoplasm;cytoskeleton;nucleus	catalytic activity;DNA binding;protein binding	Pf00249, Pf08558		DNA Damage/Telomere Stress Induced Senescence;Meiotic synapsis;Packaging Of Telomere Ends		11	0	8.798	6	4	3	4	439	1
8.82337	8.87129	8.87252	8.57516	8.57251	8.64024	8.5542	8.4822	8.57894	8.87283	8.78953	8.89452	+	2.71994	0.313844	P19838		NFKB1	4790	Nuclear factor NF-kappa-B p105 subunit OS=Homo sapiens (Human) OX=9606 GN=NFKB1 PE=1 SV=2	ENSG00000109320.11	Color2 [DarkGray]	1	4	FALSE	4	12.6	cell death;defense response;metabolic process;regulation of biological process;response to stimulus;transport	cytoplasm;cytosol;extracellular;mitochondrion;nucleus;organelle lumen	DNA binding;protein binding	Pf00023, Pf00531, Pf00554, Pf12796, Pf13637, Pf13857	Acute myeloid leukemia;Adipocytokine signaling pathway;AGE-RAGE signaling pathway in diabetic complications;Amoebiasis;Antifolate resistance;Apoptosis;B cell receptor signaling pathway;cAMP signaling pathway;Chagas disease (American trypanosomiasis);Chemokine signaling pathway;Chronic myeloid leukemia;Cocaine addiction;Cytosolic DNA-sensing pathway;Epithelial cell signaling in Helicobacter pylori…	Activated TLR4 signalling;Activation of NF-kappaB in B cells;CD209 (DC-SIGN) signaling;CLEC7A/inflammasome pathway;DEx/H-box helicases activate type I IFN and inflammatory cytokines production;Downstream TCR signaling;FCERI mediated NF-kB activation;IkBA variant leads to EDA-ID;IKBKG deficiency causes anhidrotic ectodermal dysplasia with immunodeficiency (EDA-ID) (via TLR);Interleukin-1 processin…	AGE/RAGE pathway;Apoptosis;Apoptosis Modulation by HSP70;Apoptosis-related network due to altered Notch3 in ovarian cancer;Aryl Hydrocarbon Receptor;ATM Signaling Network in Development and Disease;B Cell Receptor Signaling Pathway;Brain-Derived Neurotrophic Factor (BDNF) signaling pathway;Cardiac Hypertrophic Response;Chemokine signaling pathway;Corticotropin-releasing hormone signaling pathway;…	178	0	14.07	5	6	5	6	968	1
10.4432	10.4596	10.5272	10.2307	10.1764	10.2787	10.1298	10.1244	10.1233	10.4345	10.4405	10.444	+	7.07885	0.313811	Q8NFV4	2.6	ABHD11	83451	Protein ABHD11 OS=Homo sapiens (Human) OX=9606 GN=ABHD11 PE=1 SV=1	ENSG00000106077.18	Color2 [DarkGray]	1	4	FALSE	7	34.62		mitochondrion	catalytic activity	Pf00561, Pf00756, Pf07819, Pf12695, Pf12697				0	0	41.676	23	8	10	8	315	1
8.39832	8.26959	8.40173	7.65177	7.65535	7.65249	7.76487	7.76752	7.63517	7.98584	7.95652	8.16641	+	1.78503	0.313737	Q96NT5		SLC46A1	113235	Proton-coupled folate transporter OS=Homo sapiens (Human) OX=9606 GN=SLC46A1 PE=1 SV=1	ENSG00000076351.12	Color2 [DarkGray]	1	4	FALSE	17	2.69	cellular homeostasis;metabolic process;transport	cell surface;cytoplasm;membrane	catalytic activity;nucleotide binding;transporter activity	Pf02233	Antifolate resistance;Mineral absorption;Vitamin digestion and absorption	Iron uptake and transport;Metabolism of folate and pterines	Folate Metabolism	10	0.003	3.764	3	2	2	2	459	1
12.5287	12.555	12.5856	11.7951	11.7171	11.7938	12.01	12.0341	12.0265	12.346	12.3277	12.3375	+	5.42193	0.313562	O00499	3.7	BIN1	274	Myc box-dependent-interacting protein 1 OS=Homo sapiens (Human) OX=9606 GN=BIN1 PE=1 SV=1	ENSG00000136717.14	Color2 [DarkGray]	1	4	FALSE	2	96.29	cell differentiation;cell organization and biogenesis;cell proliferation;development;regulation of biological process;transport	cytoplasm;cytoskeleton;cytosol;membrane;nucleus	protein binding	Pf00018, Pf03114, Pf07653, Pf14604	Endocytosis;Fc gamma R-mediated phagocytosis	Clathrin-mediated endocytosis	VEGFA-VEGFR2 Signaling Pathway	6	0	94.942	34	17	28	17	593	1
10.5292	10.4891	10.5967	10.3436	10.2909	10.3209	10.2982	10.24	10.2518	10.5605	10.5656	10.6041	+	3.81494	0.313407	Q6P1N0	1.3	CC2D1A	54862	Coiled-coil and C2 domain-containing protein 1A OS=Homo sapiens (Human) OX=9606 GN=CC2D1A PE=1 SV=1	ENSG00000132024.17	Color2 [DarkGray]	1	4	FALSE	19	52.97	metabolic process;regulation of biological process;response to stimulus	cytoplasm;cytoskeleton;cytosol;membrane;nucleus	DNA binding;protein binding;signal transducer activity	Pf00168			Sudden Infant Death Syndrome (SIDS) Susceptibility Pathways	1	0	57.378	19	15	15	15	951	1
6.74281	6.85674	6.80478	6.57137	6.44128	6.54071	7.02901	7.18982	7.00113	7.45697	7.40854	7.2937	+	1.83184	0.313084	Q5JPI9		METTL10;EEF1AKMT2	399818	EEF1A lysine methyltransferase 2 OS=Homo sapiens (Human) OX=9606 GN=EEF1AKMT2 PE=1 SV=2	ENSG00000203791.14	Color2 [DarkGray]	1	4	FALSE	10	3.63	metabolic process	cytoplasm;cytosol;nucleus	catalytic activity	Pf02390, Pf05175, Pf06325, Pf08241, Pf08242, Pf12847, Pf13489, Pf13649, Pf13659, Pf13847		Protein methylation		3	0.008	3.034	5	2	1	2	291	1
14.0752	14.0447	14.0415	13.3449	13.4155	13.4101	13.7213	13.7085	13.7168	14.0345	14.039	14.0108	+	5.28852	0.312552	P15311	11.4	EZR	7430	Ezrin OS=Homo sapiens (Human) OX=9606 GN=EZR PE=1 SV=4	ENSG00000092820.17	Color2 [DarkGray]	1	4	FALSE	6	451.54	cell differentiation;cell organization and biogenesis;cellular component movement;metabolic process;regulation of biological process;response to stimulus;transport	cytoplasm;cytoskeleton;cytosol;endosome;membrane	protein binding;RNA binding	Pf00373, Pf00769, Pf09379, Pf09380	Gastric acid secretion;Leukocyte transendothelial migration;MicroRNAs in cancer;Pathogenic Escherichia coli infection;Proteoglycans in cancer;Regulation of actin cytoskeleton	Netrin-1 signaling;Recycling pathway of L1	AGE/RAGE pathway;Pathogenic Escherichia coli infection;Regulation of Actin Cytoskeleton;VEGFA-VEGFR2 Signaling Pathway	15	0	298.571	60	42	136	42	586	1
5.55459	5.82273	5.59096	5.39232	5.26679	5.1127	5.90448	5.47897	5.58195	5.94017	5.86047	6.10224	+	0.999973	0.312487	Q96F24		NRBF2	29982	Nuclear receptor-binding factor 2 OS=Homo sapiens (Human) OX=9606 GN=NRBF2 PE=1 SV=1	ENSG00000148572.15	Color2 [DarkGray]	1	4	FALSE	10	4.13	metabolic process;regulation of biological process;response to stimulus	cytoplasm;nucleus;vacuole	DNA binding;protein binding	Pf02183, Pf04212, Pf04977, Pf08961		Nuclear Receptor transcription pathway		4	0.003	3.901	3	2	1	2	287	1
[truncated: 6,515 more rows]
